# Supplementary material for: AMPK modulates a DEAH box RNA-helicase to attenuate TOR signaling and establish developmental quiescence in Caenorhabditis elegans
Source: PLoS Biol. 2025 Dec 1;23(12):e3003144. doi: 10.1371/journal.pbio.3003144 (PMC12685192; doi:10.1371/journal.pbio.3003144)
Supplement: S1 Data — Excel file containing raw values for post-dauer fertility, brood size, germ cell count, qPCR, bubble plots, etc. (XLSX) [file pbio.3003144.s008.xlsx]

## Sheet: Fig 1
1A Post-dauer fertility							1B C44H9.4 brood size						1C C44H9.4 germ cell count							1E Tissue-specific RNAi post-dauer fertility
	daf-2	daf-2; C44H9.4(0)	daf-2; aak(0)	daf-2; aak(0); C44H9.4(0)				daf-2	daf-2; C44H9.4(0)	daf-2; aak(0)	daf-2; aak(0); C44H9.4(0)			daf-2	daf-2; C44H9.4(0)	daf-2; aak(0)	daf-2; aak(0); C44H9.4(0)			RNAi	L4440	hzl-1	L4440	hzl-1	L4440	hzl-1	L4440	hzl-1
1	100	100	0	64			1	241	236	0	95		1	38	40	136	120				daf-2		daf-2; aak(0)		Germline-specific RNAi		Soma-specific RNAi
2	100	100	0	56			2	198	224	0	101		2	38	44	115	136			1	100	100	0	84	0	4	0	60
3	100	100	0	56			3	210	215	0	86		3	47	39	118	89			2	100	100	0	88	0	0	0	64
							4	187	196	0	121		4	49	41	152	105			3	100	100	0	80	0	0	0	72
							5	194	201	0	98		5	40	36	104	118
							6	243	225	0	102		6	37	37	148	124
							7	251	259	0	114		7	38	41	139	72
							8	223	247	0	96		8	35	35	166	103
							9	262	225	0	125		9	38	42	102	107
							10	178	245	0	151		10	41	46	147	141
							11	250	249	0	159		11	44	35	160	105
							12	202	206	5	122		12	41	32	124	90
							13	240	247	0	91		13	40	41	167	103
							14	203	198	0	92		14	38	36	149	105
							15	193	228	0	0		15	31	35	157	92
							16	236	220	0	0		16	38	44	134	133
							17	260	239	0	0		17	35	43	133	95
							18	201	225	0	0		18	45	43	154	114
							19	259	243	0	0		19	46	31	141	100
							20	208	212	0	0		20	36	35	160	158
							21	247	202	0	0		21	43	42	153	95
							22	194	227	0	0		22	47	43	144	118
							23	225	242	0	0		23	39	40	114	122
							24	231	172	0	0		24	42	44	101	85
							25	218	169	0	0		25	48	45	127	106
1F Tissue specific rescue PD fertility										1G Tissue specific rescue brood size						1H Tissue specific rescue germ cell count
	daf-2; aak(0)	daf-2; aak(0); hzl-1	Endogenous	Intestinal		Hypodermal	Neuronal	Muscular			daf-2; aak(0)	daf-2; aak(0); hzl-1	Endogenous	Intestinal			daf-2; aak(0)	daf-2; aak(0); hzl-1	Endogenous	Intestinal
1	0	64	8	24		62	54	54		1	0	114	22	14		1	149	117	111	119
2	4	58	12	28		60	58	64		2	0	54	1	34		2	184	131	85	161
3	2	54	6	22		54	60	56		3	0	97	39	66		3	180	94	131	101
										4	0	110	4	15		4	135	82	107	128
										5	0	136	15	3		5	171	72	102	121
										6	0	125	0	25		6	147	154	92	109
										7	0	118	0	37		7	121	69	109	149
										8	0	114	0	18		8	108	87	123	124
										9	0	45	0	38		9	121	103	122	155
										10	0	65	0	0		10	192	120	124	92
										11	0	162	0	0		11	114	97	139	95
										12	0	101	0	0		12	113	131	114	145
										13	0	151	0	0		13	173	86	142	118
										14	0	0	0	0		14	149	122	133	116
										15	0	0	0	0		15	127	116	124	152
										16	0	0	0	0		16	121	95	160	120
										17	0	0	0	0		17	107	83	159	149
										18	0	0	0	0		18	131	108	110	114
										19	0	0	0	0		19	147	72	144	140
										20	0	0	0	0		20	189	144	155	58
										21	0	0	0	0		21	142	126	105	94
										22	0	0	0	0		22	169	80	141	101
										23	0	0	0	0		23	85	93	121	114
										24	0	0	0	0		24	122	84	169	165
										25	0	0	0	0		25	91	74	172	93

## Sheet: Fig 2
2B Phosphomimetic Post-dauer fertility						2C Phosphomimetic brood size							2D Phosphomimetic germ cell count
	daf-2; aak(0); hzl-1	Control	HZL-1 S588D	HZL-1 S636D			hzl-1	Control	HZL-1 S588D	HZL-1 S636D				hzl-1	Control	HZL-1 S588A	HZL-1 S636A
1	68	0	56	0		1	98	0	86	0			1	153	183	143	164
2	48	0	52	0		2	119	0	104	0			2	108	97	107	140
3	44	0	40	0		3	31	0	37	0			3	100	123	120	179
						4	141	0	90	0			4	141	132	76	161
						5	91	0	132	0			5	122	137	108	159
						6	131	0	67	0			6	99	153	108	90
						7	165	0	113	0			7	125	115	117	131
						8	15	0	42	0			8	129	138	92	174
						9	112	0	110	0			9	97	103	136	147
						10	68	0	147	0			10	94	165	120	166
						11	122	0	0	0			11	95	99	114	143
						12	93	0	0	0			12	102	149	99	114
						13	0	0	0	0			13	104	143	87	124
						14	0	0	0	0			14	110	138	104	168
						15	0	0	0	0			15	87	128	122	122
						16	0	0	0	0			16	85	150	139	120
						17	0	0	0	0			17	106	171	92	157
						18	0	0	0	0			18	102	137	124	149
						19	0	0	0	0			19	132	91	89	164
						20	0	0	0	0			20	122	147	104	124
						21	0	0	0	0			21	84	141	110	117
						22	0	0	0	0			22	98	118	99	145
						23	0	0	0	0			23	114	151	114	115
						24	0	0	0	0			24	149	184	85	162
						25	0	0	0	0			25	107	142	96	97
2E Non-phosphorylable Post-dauer fertility						2F Non-phosphorylable brood size							2G Non-phosphorylable germ cell count
	Control	HZL-1 S588A	HZL-1 S636A				Control	HZL-1 S588A	HZL-1 S636A					Control	HZL-1 S588A	HZL-1 S636A
1	100	100	100			1	175	207	229				1	31	42	31
2	100	100	100			2	225	248	184				2	48	35	49
3	100	100	100			3	249	219	251				3	44	46	48
						4	197	277	285				4	39	32	34
						5	213	248	221				5	31	46	45
						6	169	195	251				6	49	49	48
						7	281	283	227				7	38	47	34
						8	189	204	251				8	32	41	44
						9	213	193	238				9	27	34	32
						10	232	213	253				10	37	41	25
						11	244	234	226				11	47	37	33
						12	221	242	247				12	43	35	46
						13	190	250	209				13	38	28	43
						14	198	162	198				14	26	44	38
						15	251	213	191				15	35	40	39
						16	275	197	226				16	37	46	48
						17	290	256	191				17	38	47	44
						18	218	236	256				18	34	32	41
						19	251	195	239				19	40	33	48
						20	191	233	191				20	44	43	44
						21	147	285	223				21	49	32	46
						22	242	236	275				22	46	40	44
						23	262	243	249				23	47	31	51
						24	194	206	161				24	28	44	45
						25	225	185	229				25	45	32	41

## Sheet: Fig 3
3D IDR post-dauer fertility								3E IDR brood size								3F IDR germ cell count
	daf-2; aak(0); hzl-1	Control	HZL-1 Δ IDR1	HZL-1 Δ IDR2	HZL-1 Δ IDR3	HZL-1 Δ IDR1+3			daf-2; aak(0); hzl-1	Control	HZL-1 Δ IDR1	HZL-1 Δ IDR2	HZL-1 Δ IDR3	HZL-1 Δ IDR1+3			daf-2; aak(0); hzl-1	Control	HZL-1 Δ IDR1	HZL-1 Δ IDR2	HZL-1 Δ IDR3	HZL-1 Δ IDR1+3
1	56	0	44	0	40	64		1	110	0	101	0	118	99		1	100	145	98	102	112	119
2	52	0	44	0	32	48		2	93	0	94	0	111	115		2	103	158	120	132	107	115
3	40	0	60	0	36	52		3	131	0	88	0	94	133		3	99	97	107	133	97	118
								4	102	0	93	0	102	124		4	125	115	91	155	125	117
								5	111	0	87	0	83	88		5	94	112	118	102	110	109
								6	138	0	112	0	136	87		6	134	133	105	133	100	86
								7	125	0	128	0	84	111		7	148	133	125	144	111	113
								8	79	0	111	0	124	145		8	121	103	117	139	133	98
								9	129	0	123	0	88	97		9	147	167	119	155	145	122
								10	104	0	116	0	94	89		10	84	100	116	109	108	99
								11	145	0	99	0	0	94		11	149	143	89	146	100	107
								12	101	0	101	0	0	117		12	112	119	88	116	109	113
								13	89	0	0	0	0	139		13	96	181	125	118	121	124
								14	0	0	0	0	0	107		14	125	124	100	132	138	113
								15	0	0	0	0	0	0		15	91	174	121	124	144	109
								16	0	0	0	0	0	0		16	118	109	109	154	87	87
								17	0	0	0	0	0	0		17	151	174	119	111	156	109
								18	0	0	0	0	0	0		18	82	152	113	183	141	121
								19	0	0	0	0	0	0		19	102	185	87	166	98	97
								20	0	0	0	0	0	0		20	117	110	117	137	105	125
								21	0	0	0	0	0	0		21	153	114	110	148	113	109
								22	0	0	0	0	0	0		22	101	169	94	103	113	116
								23	0	0	0	0	0	0		23	121	134	106	141	115	110
								24	0	0	0	0	0	0		24	99	146	96	154	110	102
								25	0	0	0	0	0	0		25	112	113	87	179	122	116

## Sheet: Fig 4
4A Dauer Bubble Plot										4B Post-dauer Bubble Plot
	aak vs. daf-2			Dauer up					aak vs. daf-2			PD down
			Term	Enrichment Fold Change	P value	Observed					Term	Enrichment Fold Change	P value	Observed
		Meiotic cell cycle	1	4.3	2.9e-56	131				Meiotic cell cycle	1	3.4	1.4e-55	153
		Reproduction	2	2.1	7e-32	241				Reproduction	2	1.9	3.7e-32	312
		Phosphorus metabolic process	3	1.8	1.7e-21	276				Organelle	3	1.2	8e-21	1421
		Condensed chromosome centromeric region	4	4.6	7.1e-20	39				Condensed chromosome centromeric region	4	3.6	1.9e-19	45
		Homologous recombination	5	5.2	6.8e-19	31				Phosphorus metabolic process	5	1.5	1.2e-18	357
	hzl-1 vs. aak			Dauer up					hzl-1 vs. aak			PD up
			Term	Enrichment Fold Change	P value	Observed					Term	Enrichment	P value	Observed
		Structural constituent of cuticle	1	5	5.1e-52	103				Meiotic cell cycle	1	2.1	4.7e-36	234
		Collagen trimer	2	4.8	3.3e-47	99				Organelle fission	2	2.5	6.8e-29	116
		Transporter activity	3	1.8	5.2e-19	217				Protein modification process	3	2.3	2.2e-26	128
		Myofibril	4	3.7	3.3e-17	46				Reproduction	4	2.2	5.2e-26	141
		Immune system process	5	2.5	5.3e-17	88				Organelle	5	2.3	1.6e-25	118
4D Reproductive genes heatmap
	daf-2		aak(0)		aak(0); hzl-1
Gene	Dauer	PD	Dauer	PD	Dauer	PD	(Normalized readcounts per sample)
abf-6	239.865	107.448	291.293	190.477	269.564	101.141
abt-1	7.34825	188.199	53.8215	27.1093	36.4509	119.54
abt-5	3.75316	189.725	130.4	27.5849	63.5557	143.381
air-1	735.777	4185.42	2181.62	537.75	2234.23	5710.63
air-2	331.179	1741.2	734.056	189.987	623.849	2147.75
apc-10	248.364	887.19	577.658	152.33	459.913	808.315
apn-1	808.385	1464.25	1030.94	411.805	1058.98	1032.47
apx-1	259.584	2044.02	1124.45	91.0867	870.629	2228.01
arx-7	458.862	1158.67	774.693	642.268	783.314	1114.72
trip-4	1439.93	1688.75	1909.58	694.254	1713.41	1606.33
atm-1	718.654	1540.29	849.494	551.022	696.283	1023.64
bir-2	205.855	1139.04	660.973	130.839	529.09	1322.01
bmk-1	738.048	2646.94	1657.55	579.954	1425.76	3224
brc-1	225.026	959.895	436.706	159.743	346.418	1022.83
brd-1	284.813	1189.2	427.661	221.687	377.245	1274.28
bub-1	1102.65	4619.83	2399.5	936.567	1834.24	5680.37
cdc-6	951.313	2055.04	1264.51	644.23	1186.56	2182.09
cdc-25.1	937.981	4228.24	1719.2	534.745	1691.46	5001.77
cdc-25.4	1.49635	77.0014	88.326	6.73176	56.5346	77.0555
cdk-1	894.976	4458.25	2292.89	582.36	2145.66	5007.19
cdl-1	1505.39	5130.1	1827.18	742.527	1883.06	8320.85
cdt-1	371.552	1073.83	440.893	166.11	394.635	1524.84
ced-2	637.463	1942.99	1043.74	377.027	1076.27	2227.81
ced-3	506.014	3614.09	1240.38	220.588	1117.55	3812.57
cpg-1	2652.44	38388.9	13108.3	471.451	9259.9	38270.8
cep-1	381.036	1241.11	557.507	272.545	503.754	1211.91
cgh-1	4331.96	41516.3	6050.69	3139.45	5753.45	29612.3
chs-1	759.866	8008.01	1428.73	206.948	1092.86	7766.57
chk-1	480.06	2049.06	969.519	362.231	686.749	2387.01
chk-2	88.3424	267.505	174.574	74.9322	108.419	172.988
cku-70	654.049	1587.47	1017.92	523.545	983.285	1659.08
clp-3	41.2795	201.744	185.676	10.5134	151.846	114.185
clp-6	13.6199	413.261	223.869	13.6686	114.235	241.817
coh-3	326.312	1157.33	1349.56	222.843	987.242	1408.34
cpb-1	116.146	1467.15	811.11	336.181	490.362	1219.15
cpb-2	6.84947	272.443	284.928	71.6147	190.578	242.417
cpb-3	431.248	4692.83	1142.63	536.442	1140.66	5332.86
csc-1	321.414	2420.53	971.462	279.516	882.572	3026.4
csp-1	21.3387	13.6843	57.109	11.1513	26.3152	29.8698
cya-1	457.216	2018.5	797.752	364.794	796.186	3092.47
cyb-1	1097.63	7862.08	3196.6	620.569	2668.28	11659.7
cyb-2.1	336.63	2946.34	1289.21	61.8047	972.309	3570.03
cyb-2.2	479.807	3975.48	1506.36	98.6073	1284.54	5538.98
cyb-3	1834.22	11979.1	4184.64	672.57	3978.63	21633.2
cye-1	642.665	3931.34	1326.74	486.276	1140.89	4264.42
cyk-3	2003.35	2416.14	2660.76	1468.66	2802.86	2133.42
cyk-4	810.059	4351.03	2391.58	680.936	1855.31	4438.77
cyn-2	57.9957	1311.95	762.767	102.443	497.474	958.753
cyn-9	268.122	1120.84	497.452	217.527	507.054	828.017
daf-18	1856.16	8463.63	3309.4	679.951	3065.14	9487.38
daz-1	749.39	7600.21	1866.21	860.712	1499.92	7726.31
dhs-11	222.574	1037.73	663.177	152.61	543.464	978.977
dna-2	527.265	2418.74	1014.03	357.285	759.925	2158.28
dog-1	505.707	1415.12	1119.87	346.729	855.8	1390.14
dpl-1	768.137	2317.19	924.721	435.56	985.472	3223.37
dpy-17	152.975	107.14	348.306	30.1249	175.046	2508.87
dsh-2	379.664	1990.29	894.731	277.401	816.791	2708.1
duo-1	291.206	1070.3	525.386	149.121	420.531	834.634
ego-1	399.386	1469.51	989.083	499.404	675.732	1159.34
elo-7	2.99269	79.1843	51.7174	30.0167	35.5198	86.0348
elo-8	5.24951	246.322	310.309	12.501	154.219	170.423
evl-20	357.209	589.985	521.924	228.487	510.404	541.359
exo-3	346.042	2178.86	1263.09	472.22	1222.95	1933.1
fbf-1	179.031	756.345	333.547	279.83	255.992	525.219
fer-1	9.73855	195.121	283.125	120.876	127.3	184.47
fis-1	2.25681	125.239	82.2887	5.15418	41.0068	76.8351
fog-1	332.185	614.396	687.039	372.152	523.605	808.254
fog-3	100.678	119.474	131.077	185.274	115.488	140.357
fzy-1	738.527	3530.23	1305.66	385.473	1139.22	5244.49
xnd-1	473.492	2897.6	1350.16	367.473	1073.8	2837.96
snpc-4	1157.03	2761.01	1751.89	919.202	1638.42	2291.78
gei-14	232.527	1393.27	481.815	148.751	357.576	1444.36
gld-1	1459.91	20154.3	4704.94	1116.5	4034.35	16685
gld-3	821.095	5010.34	1382.95	343.958	1142.47	5886
glh-1	1765.1	8243.41	3469.73	4770.65	2939.34	6423.98
glh-2	430.818	3105.3	1817.24	310.849	1473.55	2643.58
glh-3	368.157	1492.79	784.415	249.705	601.387	1288.21
glh-4	419.618	2815.81	1434.46	578.809	1096.82	2489.42
gln-2	4.25194	1307.62	683.175	54.4151	323.684	847.58
gln-5	386.103	5871.37	1261.43	108.842	1143.78	7793.14
gln-6	1065.37	12204.2	4685.6	296.277	4270.86	18991.2
glp-1	856.73	4512.88	1720.89	462.815	1559.76	4660.7
gly-14	25.4028	61.7086	112.109	18.595	72.9007	51.1398
gpa-16	481.957	1426.18	862.56	340.404	886.014	1313.65
gpd-1	473.676	5342.18	1423.95	194.472	1363.18	7281.27
gpd-4	331.66	2940.69	660.793	181.874	647	3856.91
gpr-2	323.07	787.812	573.742	248.853	429.505	723.075
gst-38	343.088	172.384	512.723	1729.92	305.691	111.4
hcp-1	1127.49	6381.71	3126.84	729.878	1928.83	4771.75
hcp-2	1002.53	4275.48	3055.88	769.027	2029.76	3892.52
hcp-3	411.427	2097.31	1628.1	282.535	1170	2565.55
hcp-4	1114.64	4724.56	2379.94	848.911	1882.42	4343.31
hcp-6	825.785	2444.76	1063.84	540.785	815.449	2602.69
hdl-1	6.50875	153.966	48.4608	12.2419	32.9629	100.511
hil-4	633.483	6064.13	2413.68	1134.41	2269.47	8099.13
hil-5	698.557	6478.5	2415.64	2118.33	1893.77	8816.56
him-1	1890.23	4945.21	2312.66	1497.99	2188.12	4397.03
him-3	262.3	2325.45	1402.11	432.824	1120.3	2135.93
him-5	348.691	635.563	412.557	97.6989	353.163	392.788
him-6	383.962	1965.82	886.496	337.759	815.494	1452.53
him-10	375.832	1898.7	877.006	282.165	722.503	2258.73
him-14	202.862	839.307	261.071	157.049	196.806	489.993
his-48	31.6551	64.3389	56.5543	50.2347	38.9138	98.656
his-59	149.218	206.213	236.654	113.307	95.6362	166.861
his-60	143.005	230.509	214.697	126.662	160.913	262.328
his-64	27.008	63.0957	89.1772	82.6661	59.6979	143.326
his-70	1.83706	215.95	177.386	42.7228	96.7993	197.826
his-73	42.1734	34.2007	76.928	14.987	49.5157	21.7964
hmg-3	910.737	4412.07	2148.56	933.802	1922.77	3566.55
hmg-12	1196.66	6354.48	3787.84	1467.27	2983.41	7058.72
hop-1	184.298	898.576	315.081	68.1036	304.526	807.929
hpr-9	212.023	649.622	293.376	164.564	270.682	597.176
hpr-17	264.649	1311.38	514.098	174.923	448.008	1379.35
htp-1	272.649	2812.67	1265.21	592.928	923.59	2769.65
htp-2	217.158	1664.01	1237.03	272.027	1080.41	1684.31
htp-3	569.725	2526.98	1830.07	438.507	1179.12	2745.21
hus-1	266.718	582.464	341.863	149.067	336.238	455.306
icp-1	638.453	2489.45	1585	374.778	1432.08	3128.86
ife-3	1718.99	7171.96	2968.56	1433.7	3102.04	6706.63
iff-1	6997.44	26714	16091.2	6547.54	15563.6	23290.5
ify-1	682.342	4091.12	1922.24	355.804	1802.07	5278.18
ima-2	1764	10793.2	4829.06	1428.39	5050.33	13189.3
xpo-2	1633.14	6108.12	2147.98	1350.83	2113.92	6035.39
ins-22	21.7831	57.3923	36.434	11.7777	22.5025	62.5552
ins-37	8.94822	363.506	522.108	18.7686	198.108	347.371
inx-6	114.708	36.0306	226.165	87.9202	123.997	27.4949
inx-21	331.179	951.761	535.165	163.448	480.738	955.846
inx-22	225.06	1984.73	801.302	102.919	683.077	2610.22
kel-10	11.5212	855.307	823.908	92.8066	467.163	719.299
kin-5	3.75316	286.328	305.778	28.4278	165.749	222.163
kin-14	158.451	383.669	262.302	71.6802	274.029	290.031
kin-21	1.49635	101.342	78.7525	5.94297	47.6082	55.455
kin-24	1.99513	125.202	123.782	52.2965	72.6224	110.843
klc-1	463.121	3074.97	1365.47	428.851	1383.96	2532.13
klp-7	1060.36	3155.13	2592.26	712.838	1719.79	2411.56
klp-15	415.152	3431.43	1571.35	221.302	971.004	2601.15
klp-16	869.577	3329.49	1905	368.538	1597.27	3378.24
klp-17	2.41488	169.049	109.778	20.1839	82.4787	187.549
klp-18	900.881	3334.61	2647.27	580.21	1958.84	3381.18
klp-19	1576.68	8047.53	4265.91	910.078	3073.44	7015.02
knl-1	727.238	2258.99	1394.12	564.936	1105.05	2518.44
ksr-2	702.577	1349.03	877.967	228.262	831.157	1253.4
lem-2	1052.88	2266.55	1500.55	723.172	1244.76	4021.04
ect-2	569.948	3569.86	1562.84	364.196	1133.82	3495.07
let-99	299.152	2149.44	1883.3	168.96	1466.59	2772.3
lig-1	1139.05	3795.09	1521.42	559.457	1611.17	3800.81
lin-3	286.568	1001.23	383.165	92.4593	351.951	1162.88
lin-5	1874	3754.11	2504.56	1243.85	2391.99	3780.68
lin-54	581.306	2118.7	1174.02	331.2	1250.48	2209.39
lst-1	704.614	2267.47	1000.99	495.867	953.848	3285.09
lst-4	1517.43	3304.65	2257.5	739.369	2404.53	3283.07
apc-1	1136.85	2386.92	1487.59	761.236	1312.19	2289.25
mcm-3	1451.54	5274.37	2448.63	651.272	2086.2	8068.16
mcm-4	1413.97	5082.46	2517.57	853.396	2273.84	6675.14
mcm-5	1449.69	5231.28	2999.06	823.995	2889.33	8290.96
mcm-7	1388.34	6265.33	2131.13	751.819	1817.14	10717.2
mdf-1	1302.53	2218.3	1567.71	922.986	1558.52	1659.17
mdf-2	489.514	2020.22	815.833	272.978	779.831	2666.5
mei-1	671.752	2803.83	1967.5	384.14	1941.1	3987.75
mei-2	333.678	4016.42	1566.89	118.273	1464.33	4735.24
mel-28	2565.65	5281.25	3187.77	1637.29	2758.79	4070.34
memi-1	151.187	1485.79	567.78	43.6084	393.142	1558.27
mes-2	834.613	1683.45	1185.35	459.457	1126.29	1809.41
mes-4	580.308	2247.02	1124.13	399.426	909.733	2982.16
mex-1	492.774	5193.16	1619.21	83.9876	1263.82	5661.8
mex-3	1600.7	9718.28	3397.38	513.456	3150.46	12438
mex-5	1203.49	13863.7	4699.01	392.991	3673.92	15457.4
mex-6	700.43	7577.72	2276.44	135.971	1953.13	11778.7
mom-2	334.711	2548.87	610.243	101.666	527.83	3911.78
mrp-4	945.96	3681.92	1121.78	1035.79	1042.52	4682.2
mrp-7	1100.66	3863.36	1303.1	1120.87	1112.73	2960.69
msh-2	802.129	3011.96	1317.34	695.866	1394.33	2794.58
msh-5	350.862	915.859	588.432	188.418	411.186	728.902
msh-6	808.227	4537.8	1578.9	906.134	1625.25	4269.48
msp-3	2.91366	2228.87	280.223	47.0141	156.918	1288.69
msp-10	1.9161	340.413	41.0702	8.0502	10.6007	271.301
msp-19	1.99513	2184.47	511.229	46.214	239.299	1502.81
msp-31	11.3385	3583.06	935.708	122.758	365.949	2319.82
msp-33	2.25681	4853.41	388.674	99.0714	227.122	2718.21
msp-36	7.58535	4302.48	958.229	102.283	449.365	3224.96
msp-38	3.67413	2175.13	246.046	30.2645	147.894	1277.63
msp-40	6.90392	4478.51	1484.41	136.284	751.476	2570.09
msp-45	4.48904	3158.42	1515.32	61.8815	755.049	2136.31
msp-49	0.498782	1662.91	141.951	38.1096	86.5708	1432.07
msp-50	4.59266	2272.66	770.803	52.5784	321.828	1979.77
msp-51	2.49391	3220.41	475.371	62.508	230.374	1774.96
msp-53	2.99269	1619.91	535.885	35.5496	193.879	1229.91
msp-55	0.918532	2313.91	416.782	43.4802	200.713	1932.65
msp-56	5.24951	1397.4	828.457	43.2211	368.921	927.298
msp-57	1.83706	2239.2	570.59	45.1546	243.301	1648.49
msp-59	5.17047	4802.56	1225.15	107.987	526.401	3542.96
msp-64	4.41001	2595.65	272.077	61.406	188.254	2337.24
msp-65	1.41731	1654.85	82.04	32.665	38.6831	1264.43
msp-76	89.6508	3761.11	1266.09	85.1665	599.203	2874.23
msp-77	4.82976	2500.99	744.715	51.1204	344.936	1540.17
msp-78	4.41001	1704.28	553.796	37.1158	229.212	1083.74
msp-79	0.498782	1400.2	335.694	30.4068	162.217	861.395
msp-81	7.32367	3644.68	1010.2	102.022	425.695	2349.71
msp-113	0	761.335	107.499	16.8237	43.0999	624.799
msp-142	5.82732	2615.84	1232.01	54.9988	563.41	2179.35
msp-152	2.91366	2793.59	203.068	58.4672	103.076	2266.35
rde-3	260.967	1650.77	542.36	156.468	523.931	1331.55
mut-7	802.872	2803.16	1570.89	649.185	1318.49	2860.48
ncr-2	70.6532	160.753	183.794	34.1543	149.846	168.177
ncx-8	50.6527	13.5078	87.4701	91.6477	66.7167	14.9349
ndc-80	730.419	2602.08	1625.31	538.9	1394.01	2160.83
nlp-4	13.2002	171.983	60.7625	20.4003	41.146	110.99
nmy-2	5568.27	10987.6	8087.27	2752.9	6665.16	9367.75
nos-1	113.211	752.95	457.544	35.7006	288.305	899.871
npp-18	1140.93	2738.63	1952.84	993.471	1970.02	3253.62
nxf-2	299.079	1198.6	638.447	182.746	655.509	1081.71
oma-1	520.512	5877.55	1510.99	160.705	1031.35	7077.01
oma-2	790.239	8246.61	1339.86	123.026	1095.78	11190.6
pal-1	456.923	2331.69	893.133	216.496	853.478	2815.66
par-2	321.867	1352.38	587.385	259.176	493.433	1328.07
pcn-1	1644.49	7189.23	4327.88	832.028	4161.83	12244.4
pgl-1	1455.96	9677.06	2903.24	1836.75	2617.09	7505.53
pgl-3	99.9917	896.253	1628.58	208.095	1198.69	3525.17
pie-1	244.942	1778.44	714.939	72.2981	440.616	2261.06
pif-1	167.47	828.059	391.581	153.703	310.112	1058.42
plk-1	1203.79	5340.48	3620.96	833.847	3466.9	7133.37
plk-2	651.819	2454.85	1593.04	428.911	1293.95	2735.41
plk-3	454.624	1603.24	2849.86	232.642	2436.6	4983.86
parp-1	826.368	3678.84	1532.62	519.22	1494.1	2822.57
pod-1	4419.13	12995.3	5330.22	2348.61	5071.88	10742.8
pos-1	1448.3	12678.1	3740.6	121.676	3399.33	19738
pph-2	3.83219	85.4621	130.549	17.0829	68.2531	61.0311
pph-4.2	347.716	2294	692.72	240.718	692.839	2835.23
ppw-2	1803.51	3948	2172.34	1836.83	1556.36	2361.76
szy-20	974.02	1824.03	1148.7	694.923	1192.28	1762.35
trpl-5	11.2595	1.09146	37.3857	2.05313	15.668	6.16982
pqn-82	61.7787	397.705	262.634	16.1859	168.863	482.82
scc-2	2125.2	3700.57	2560.78	1308.41	2194.63	2684.26
prg-1	2409.98	7327.46	3991.18	1779.31	3478.86	8067.17
pri-2	596.773	2835.45	1882.81	449.624	1915.98	3718.17
puf-3	626.251	8921.07	4226.79	105.231	3148.21	10102.8
puf-5	1076.32	14826.5	5038.16	114.89	4147.23	22219.7
puf-6	154.111	2127.6	781.631	60.7568	538.015	2558.49
puf-7	144.057	2200.02	638.772	36.122	356.691	2238.53
puf-8	836.705	3470.89	1393.38	483.497	1192.82	3697.28
rad-50	754.594	1477.95	1293.75	600.383	931.077	1774.62
rad-51	637.784	1638.52	891.876	346.899	892.016	1938.33
rad-54.L	298.909	1087.42	445.027	232.46	375.573	827.791
ran-3	2568.54	7558.06	3618.86	3235.22	3654.09	7906.49
rde-4	856.936	2399.01	1111.64	592.916	1167.13	2769.54
rec-8	573.129	2400.51	1823.37	479.015	1347.38	2128.05
rfc-2	406.941	1636.74	709.299	343.776	732.178	1994.53
rme-2	1331.36	14738.3	4784.68	213.682	4141.1	14765.6
rnf-1	521.18	1585.92	793.757	217.279	769.548	1325.34
rnp-5	865.162	2346.59	2021.4	1079.77	1914.08	3398.81
rnr-1	1800.52	8047.12	3022.12	1167.68	2612.5	10647.4
rpl-11.1	17058.8	41928.4	37587.1	11575.7	34303.8	30907.6
rpl-42	6.16804	66.3329	47.7842	3.5766	34.8229	56.3303
rrf-2	1570.97	262.681	2007.74	212.227	1976.39	495.851
rsp-4	1323.55	3004.22	1610.11	1526.71	1694.49	4195.72
san-1	364.508	1290.07	814.498	161.275	719.204	1017.07
sas-4	633.685	1490.81	987.77	364.791	981.425	1123.7
scc-1	347.995	1598.15	1269.85	236.287	900.382	2162.36
45901	636.701	5512.39	2367.41	724.954	1670.37	5564.06
set-2	1063.44	1835.35	1335.71	772.467	1068.41	1592.88
sip-1	3868.21	52714.2	22240.1	5032.17	19820.5	75692
skr-2	1158.73	4553.97	2079.99	872.541	1916.59	4979.55
skr-17	161.553	1065.46	443.425	179.918	421.968	1165.58
smc-4	1711.34	4312.53	2888.05	1195.64	2288.07	3874.13
smo-1	1889.8	5330.79	2985.8	2001.17	3145.85	7286.16
snf-2	1.83706	153.6	151.071	11.8859	87.0346	189.043
snf-5	5.40757	1830.6	292.424	58.3904	190.577	1130.1
snf-9	14.9336	800.792	161.395	28.0177	111.07	984.84
snf-10	0.498782	124.168	79.0321	5.46742	37.149	73.0524
spd-1	573.186	2833.04	1699.78	516.335	1323.38	2950.06
spd-2	794.743	3956.76	1650.41	584.487	1644.88	4503.01
spd-5	1643.36	5816.14	3753.75	1727.16	3325.55	5864.72
spe-4	11.0224	357.807	145.038	74.804	90.7081	192.121
spe-5	154.861	383.903	382.61	116.1	352.278	403.573
spe-6	43.3782	417.517	299.745	47.672	224.7	309.054
spe-8	1.33828	220.639	169.261	10.7298	100.938	190.983
spe-10	8.52847	77.6826	59.0864	9.19496	40.8213	61.4962
spe-11	3.33341	521.825	653.709	33.3655	297.275	395.407
spe-15	392.125	1516.53	998.204	243.183	790.57	1171.53
spe-17	0.997565	88.6468	135.185	21.2859	70.6221	85.1105
spe-26	26.7165	286.271	155.637	24.948	88.3356	164.975
spe-41	26.0895	297.181	380.453	38.5311	210.476	279.95
spn-4	1390.06	13476.9	3202.91	391.764	2785.01	18609.3
spo-11	282.764	884.628	352.715	94.3701	292.066	610.58
F26F4.8	119.349	384.741	235.289	100.139	189.552	328.096
F26F4.2	0.498782	534.193	348.302	36.0338	182.069	433.589
jmjd-1.1	0.498782	140.351	87.0515	7.88789	32.9166	124.309
spt-4	498.41	1296.82	622.348	393.857	596.695	1520.78
ssp-10	4.75072	1337.46	335.328	16.5105	119.72	812.33
ssp-16	2.41488	479.817	440.448	48.6771	203.639	355.016
ssp-31	0	479.665	80.0625	11.194	59.372	335.399
ssq-1	5.82732	2992.63	481.387	29.1852	174.77	1782.19
ssq-2	3.75316	3987.86	301.146	72.5345	121.348	2490.09
ssq-3	1.49635	1123.35	248.927	42.1504	123.719	764.508
ssq-4	4.75072	4015.25	972.178	65.068	350.883	2526.62
sss-1	3.67413	1813.09	1006.31	56.5537	659.595	1619.38
sst-20	3.93581	325.707	248.595	34.5985	123.625	221.765
str-20	65.423	0	153.655	0	57.1387	0.508031
sun-1	301.096	2203.62	1105.43	221.493	1017.27	2868.31
syx-4	145.216	841.16	482.697	138.5	445.127	811.473
syp-1	364.924	1413.67	1486.01	333.345	1050.23	1080.6
syp-2	264.985	1324.4	589.118	169.12	522.393	1281.66
syp-3	206.471	853.298	613.298	158.422	441.451	729.386
sys-1	258.202	680.618	332.22	147.361	280.631	905.348
tac-1	955.59	2437.83	1489.21	712.456	1435.1	2411.72
taf-8	565.808	1441.98	803.065	306.563	836.691	1320.32
taf-10	521.176	1418.48	713.07	290.306	701.441	1435.4
hdl-2	7.95065	208.797	119.5	24.2247	68.5766	150.487
nefr-1	413.378	1826.36	967.847	236.739	745.75	1481.41
tag-72	473.529	946.719	597.551	447.597	613.064	995.184
alg-4	3.33341	931.897	719.901	85.6307	317.55	816.431
nduf-2.2	592.028	3156.15	1732.99	730.22	1275.5	2746.29
tag-153	1362.07	4418.32	1653.41	960.737	1674.13	4444.27
tag-164	13.6199	344.414	187.954	18.6063	135.991	221.061
tba-2	11873.1	32202.3	14413.8	18701.4	15002.5	30027.5
tbb-6	323.781	166.743	2278.71	216.137	790.525	981.896
tbx-33	33.645	114.144	59.8897	0	40.7285	237.398
tbx-34	0.498782	394.539	239.65	27.3257	134.784	274.215
tdc-1	569.409	5440.45	1216.56	133.032	961.188	7668.87
tim-1	984.225	3054.11	1227.92	767.185	1073.06	2819.08
trp-4	144.719	63.2923	211.047	96.9584	177.05	24.8997
tsp-19	9.6841	50.8063	51.9445	18.2276	23.247	38.8123
tsr-1	524.856	689.99	722.778	447.739	603.069	963.729
uba-2	1344.48	4435.69	2621.42	951.81	2670.65	5747.08
ubc-15	768.312	997.033	1001.95	410.663	863.471	1409.6
ulp-5	111.982	462.758	163.525	76.9654	130.321	489.54
unc-59	591.75	2783.76	1074.02	553.636	819.855	3273.11
unc-61	584.695	2762.39	1591.32	503.262	1343.56	3923.53
unc-71	533.189	2069.85	819.395	223.193	584.466	2604.53
unc-85	728.005	1954.39	1216.05	593.58	1202.07	2558.24
wee-1.3	882.356	5653.97	2261.37	359.793	1887.25	6825.11
wrn-1	557.25	1609.14	939.235	519.337	951.439	1224.1
zen-4	816.25	3208.55	1455.6	493.868	1160.55	4874.93
zif-1	500.407	2804.24	837.473	141.504	798.321	3956.3
zyg-9	2483.16	4875.22	3486.83	1468.41	3010.5	4501.85
mdt-17	1360.01	3451.2	1727.45	1003.53	1809.7	4779.01
mdt-20	439.223	1026.26	548.148	262.186	576.241	1055.97
wht-6	5.43216	239.44	110.856	15.2775	60.7183	157.22
sfxn-1.1	9.00267	114.616	119.701	6.62355	48.4454	82.9131
AH6.3	0.498782	112.667	176.181	14.6624	93.4968	90.0378
acs-10	19.3682	750.6	666.534	52.7407	315.967	609.166
B0001.2	482.219	2163.88	803.885	481.66	676.522	1671.4
B0001.5	692.575	1188.66	848.814	396.143	877.187	1415.39
B0001.7	315.704	1601.54	614.214	174.018	456.049	1958.28
edg-1	732.983	3084.87	1136.53	423.984	1001.13	4260.38
B0250.7	95.8381	388.526	184.004	56.9751	129.949	339.885
pals-28	51.0426	10.0817	184.562	1.89082	143.154	8.25704
acly-2	1309.68	7511.2	3193.31	663.58	3190.65	7744.97
B0379.2	0.839498	259.546	232.085	18.1849	116.93	171.249
B0379.7	14.9336	820.557	466.771	32.1239	274.448	464.738
fbxl-2	629.619	3347.6	1018.86	279.4	963.148	4605.43
B0393.4	6.24707	142.875	209.655	82.8656	99.0755	154.484
gex-5	201.466	1649.01	802.916	129.695	625.751	1891.72
B0464.9	421.912	1358.33	878.102	395.519	918.292	1451.42
rmd-3	5.01241	1026.17	446.734	39.3512	216.567	700.416
BE10.1	2.49391	218.387	213.139	15.6676	110.839	199.118
gldi-10	27.0326	283.407	232.233	26.1582	131.762	185.327
C01G6.2	4.85434	105.921	135.892	5.67246	48.9568	72.067
C01G10.1	2.75559	35.9114	104.391	8.20113	52.3509	58.6623
C01G10.14	0.997565	81.4493	74.4485	7.46645	35.1012	76.4557
catp-4	31.1019	1472.25	586.297	79.6649	315.041	971.258
C01G12.9	0	89.8652	75.3739	3.4684	40.1244	70.6041
C03C11.1	5.93094	255.225	152.101	12.5665	72.3441	156.614
asfl-1	220.363	1407.8	859.676	201.278	838.132	1746.2
lab-1	120.396	1152.38	460.822	27.6931	397.329	984.877
nssp-7	83.2948	283.67	249.556	83.2416	216.193	415.147
C04F12.7	14.7755	2128.18	1355.22	101.871	1035.44	1675.59
rnh-1.3	405.512	887.057	522.541	115.368	540.439	951.114
C04G2.5	0.419749	142.735	120.98	12.5665	57.0935	90.8764
spch-1	5.90636	1967.57	1707.64	87.9543	667.084	1515.37
nsph-3.2	12.2325	6413.65	1335.04	134.362	577.543	4596.53
C04G2.10	11.8865	207.522	35.9845	105.533	18.6899	284.895
C05B5.2	4.75072	613.992	1203.77	25.3922	644.853	425.547
fbxa-155	2.75559	97.1524	196.174	16.6614	161.191	96.4403
C05C10.5	298.572	3404.02	963.641	49.52	637.229	4965.35
C05C10.7	159.108	538.112	229.653	123.382	204.431	552.524
C05C12.1	2.59753	167.732	210.637	15.6135	106.7	146.368
C05C12.5	1.49635	430.562	280.72	18.6063	223.957	346.673
C06A1.3	14.4594	549.268	137.49	30.3186	92.8023	346.171
lido-17	10.1038	31.4883	79.2329	4.31129	54.5366	35.9662
bud-31	642.968	1607.22	780.216	510.632	819.905	1640.83
set-3	619.363	1316.98	1004.14	369.572	1024.43	1456.8
C07E3.4	2.83463	80.0745	109.228	21.9665	70.1107	98.9437
C08E8.3	730.721	35.5584	1912.61	9.46547	1472.94	473.271
C08F8.3	299.782	1830.96	903.58	131.574	672.245	2074.25
mboa-4	4.59266	150.47	138.42	26.5369	71.275	157.9
C08F8.6	18.7412	421.771	414.308	22.5275	227.26	303.001
C08F11.7	41.413	161.245	150.879	31.4747	102.75	85.4594
C08F11.10	1.49635	269.924	265.516	16.0349	149.569	205.551
C09F9.1	0.839498	141.213	65.7525	7.41234	47.3299	100.29
C09G5.7	56.7716	81.8348	159.951	10.7725	81.4084	104.128
nasp-1	1197.68	4175.47	2393.28	701.576	2093.31	3575.46
not found	144.986	357.903	248.975	110.428	177.977	315.328
C10C6.3	0.419749	60.9701	44.1522	8.62258	24.8274	40.4466
gpx-3	275.264	99.8075	544.868	195.03	520.627	62.2308
C14A4.8	2.75559	62.6359	69.3103	11.8205	48.9556	55.8039
C14A4.13	29.8672	142.136	388.294	21.1891	216.843	151.767
C14A6.6	0	190.341	118.971	20.9072	70.5757	148.969
C14B1.2	242.823	2153.77	1054.23	118.973	873.56	2531.33
C14C10.1	4.25194	949.555	1208.84	46.2453	741.232	760.48
C15C6.2	7.98052	1999.38	2095.46	69.684	1090.12	1454.37
C15H7.3	0.997565	293.886	301.443	20.9727	162.865	210.092
C15H7.4	18.0545	48.7055	112.86	12.5124	76.6194	44.9638
C15H11.1	10.7607	218.846	288.111	11.4645	193.364	168.697
hrde-1	2057.41	12348.9	4361.7	1584.93	4076.3	13059.8
pcmd-1	456.426	1301.55	792.15	362.351	639.881	1866.07
45719	333.109	3137.06	791.585	71.3015	488.639	3533.47
mjl-1	86.0451	394.708	171.946	60.4862	143.153	427.254
pals-4	17.215	125.674	201.631	6.9368	63.7876	43.6601
pals-8	3.09631	5.6338	46.3567	0	20.7365	2.05049
C18E9.8	5.82732	223.081	321.066	35.6351	146.779	185.572
C24F3.2	239.666	629.934	463.895	99.8175	458.519	527.177
C25A1.1	588.809	1634.38	1194.27	332.163	1006.85	2041.19
clec-87	2013.96	17329.5	6345.3	145.661	5752.44	32007.9
rsa-1	520.637	2565.23	1073.33	248.375	795.722	2858.53
melo-3	0.498782	199.774	142.707	11.6154	68.8561	135.926
spe-44	53.6946	511.677	283.628	111.572	229.211	416.402
smz-1	42.5194	1393.2	1536.37	85.9012	633.144	1241.8
C25G4.8	0	103.701	49.2641	12.3074	27.5698	70.7755
hrg-14	144.915	1001.04	256.043	35.7974	231.673	950.178
egc-2	409.718	1576.08	1047.83	386.282	839.057	1444.93
C27B7.6	20.3412	238.103	85.0432	18.3899	73.7379	146.754
C27C7.1	423.385	1296.41	532.035	243.161	405.511	1224.18
C27D8.1	11.2841	475.984	364.266	26.5483	196.154	432.837
C27D8.2	21.6004	654.105	839.047	36.7599	450.476	561.668
tofu-1	635.945	1766.73	1210.21	475.381	1148.05	1690.71
C28A5.1	92.9948	459.064	350.803	44.6677	233.165	507.37
C28A5.2	104.906	319.809	228.623	75.5701	145.475	406.707
C28A5.6	29.5511	322.605	210.061	34.5871	140.501	300.436
C28D4.5	0.419749	323.783	101.558	17.1911	65.694	166.928
C28D4.7	0.997565	284.789	72.0385	10.6643	56.9532	152.703
C29A12.1	189.27	1699.96	588.996	141.361	471.762	1890.84
chdh-1	1051.11	1362.36	1290.55	931.267	1232.68	984.35
C35A5.4	3.25438	79.8531	57.3577	11.7236	29.4761	80.9177
maph-1.3	396.2	2631.52	1719.31	292.097	1053.54	1701.7
rpb-3	1167.18	3329.39	1646.54	885.045	1687.28	3168.15
prp-4	563.669	1218.48	813.031	541.121	804.379	1152.63
gskl-2	18.2916	495.364	611.8	41.7717	357.067	317.024
swah-1	99.3788	767.921	307.664	100.347	309.04	754.445
C36F7.5	7.00754	182.475	201.317	11.1399	117.07	146.307
C36H8.1	2.25681	662.226	690.086	42.8965	257.387	530.195
fipr-24	140.47	93.9678	229.347	8.14703	160.03	265.749
slc-17.2	1483.71	4782.69	3110.61	1401.83	3004.11	5777.48
C38C10.3	0.918532	188.577	70.3623	14.1868	56.3966	144.764
enu-3.2	150.536	636.959	326.584	119.796	245.295	415
mip-1	415.326	2558.73	1051.89	386.066	747.7	2527.38
C38D4.7	18.2126	45.8537	107.298	28.385	55.513	49.7075
scl-5	55.3244	70.2885	121.372	12.9225	78.6637	118.726
C39E9.12	603.437	2854.96	1531.63	504.52	1200.59	3063.24
mina-1	159.939	1657.8	568.797	149.466	436.005	1785.83
cylc-2	3.99026	567.736	409.702	21.6106	159.752	346.857
nkb-2	1.41731	320.327	247.22	20.4317	125.391	219.629
C44B9.2	22.7016	163.264	172.649	56.8156	100.937	155.709
C44B9.3	167.942	904.297	402.132	37.5259	295.415	1327.9
com-1	348.642	1173.58	508.056	170.051	503.421	1120.29
gmeb-3	1.83706	28.6365	38.2369	13.9277	18.8766	27.3664
aspm-1	609.225	2057.62	1250.58	594.503	767.558	1562.23
C46C2.3	8.79015	27.8733	92.8926	8.14703	69.3211	44.3395
C47A4.5	0	144.754	117.221	6.20211	52.2117	102.684
fbxa-140	119.355	161.775	450.907	32.5768	255.294	127.485
efsc-1	379.31	619.433	544.074	177.854	535.229	584.946
sfxn-1.4	18.5533	162.558	150.595	28.4391	130.969	183.387
C47D12.5	358.675	504.45	644.908	69.0006	608.866	577.246
C47E8.1	2.41488	94.7233	48.0113	8.20113	30.7795	68.2904
set-5	300.934	793.198	510.897	208.215	338.144	653.854
C47E12.11	0	207.074	64.2725	10.8807	32.4516	124.296
C48B4.6	283.001	883.531	340.911	173.409	332.844	976.516
C48B4.7	221.998	955.13	339.912	106.085	335.913	1118.33
C48B4.9	126.747	734.77	173.252	125.435	129.109	865.955
best-10	2.67656	59.7966	69.5853	7.94199	38.915	46.439
best-11	0.918532	47.1093	77.2292	14.6083	29.9411	49.0158
nasp-2	2812.94	16273.1	6820.59	638.065	6577.19	22964.6
C50B6.3	832.356	2538.12	1384.51	335.176	1423.15	2962.79
pfk-1.2	59.838	220.45	299.313	42.29	171.467	176.177
C50F4.10	26.1632	254.397	188.382	17.2452	165.935	188.675
C52E4.7	3.17534	225.281	169.663	12.2419	101.588	158.347
C53B4.2	4.75072	42.7187	42.2968	3.5766	13.2503	24.9853
C54G4.2	0.498782	150.022	176.386	10.6757	80.2929	142.212
C54G4.3	3.41244	229.572	175.15	16.1318	126.646	189.93
C55A6.1	787.873	2229.58	1359.14	448.015	1250.71	2189.48
C56A3.8	140.467	787.62	473.612	158.458	468.468	754.041
ints-7	803.188	1937	1433.97	464.936	1376.61	2427.94
prp-38	742.079	1868.99	1167.9	519.704	1230.91	1952.1
D1081.5	9.02725	281.828	612.175	20.5399	338.193	198.291
zhp-2	93.4531	680.22	256.994	73.5397	203.873	696.26
D2005.4	289.364	1118.78	946.678	393.606	674.153	1164.39
D2045.5	13.778	211.017	103.937	11.7236	48.2135	140.663
45718	1.9161	155.415	53.0228	6.46125	38.1253	92.3148
F01D5.7	0	81.3796	226.318	49.4546	111.305	57.4565
F01G4.4	405.88	1389.89	1010.83	214.277	729.247	1574.22
F01G10.5	1.99513	178.962	227.872	59.612	122.044	121.75
F02E9.3	5.51119	276.714	121.975	10.5134	66.9022	123.005
spsp-1	7.58535	1557.61	1295.95	74.4594	752.721	1205.11
F07H5.10	272.112	1455.14	648.274	139.365	563.909	1707.37
fbxa-101	420.582	1293.11	1288.85	308.257	1359.6	1255.91
F08G2.5	128.608	56.9201	248.346	208.531	248.926	230.144
dsb-1	223.909	1474.77	911.93	130.224	660.395	1466.52
acl-13	1.33828	170.482	127.942	11.0858	69.0428	95.4364
F08H9.2	2.33585	759.833	699.685	19.7625	365.154	742.154
F10D11.3	1.49635	92.3887	96.8258	7.93062	42.4018	79.21
F10D11.4	0.839498	49.5508	47.985	6.9368	33.2899	40.0488
clec-151	2.83463	292.044	253.061	19.9675	112.049	177.499
clec-153	0	184.949	54.7252	6.25621	37.7983	109.245
F10G8.1	2.67656	140.154	153.031	23.5982	58.8607	143.822
ercc-1	618.126	949.809	766.556	266.813	801.312	736.468
rif-1.1	756.069	3610.66	1551.34	383.486	1486.26	4943.33
F13A7.1	3.25438	487.863	335.572	17.6552	131.622	334.187
F13A7.7	4.48904	66.2385	41.546	8.66531	25.3852	56.2752
F13B12.1	4218.91	5279.7	5993.07	1869.28	5630.45	6257.45
F13D12.5	305.841	1482.38	423.812	447.412	410.765	1443.69
F13E9.5	3.25438	99.4994	54.2757	7.46645	31.5216	67.1764
F13G3.6	780.295	875.41	960.434	279.605	908.798	746.684
acp-3	3.17534	133.839	63.3208	11.8859	30.638	82.4969
F14F7.4	0.419749	133.593	180.04	17.7634	97.2619	89.4074
best-12	1.49635	44.2576	76.4259	8.71941	32.0805	30.8858
inft-2	718.49	1655.6	1081.76	506.329	907.836	1508.01
F15D4.5	721.293	350.218	1047.63	150.029	906.578	690.225
F17C8.7	36.8695	336.63	182.668	36.2729	122.557	259.91
ctf-4	827.381	3613.82	1415.96	560.306	1146.8	2932.75
F19B6.3	2.67656	18.0625	58.436	20.594	24.6407	38.7083
wht-5	2.33585	232.046	310.361	27.5308	149.801	242.429
elli-1	258.961	1754.72	778.382	190.622	695.212	2198.08
prde-1	193.81	574.345	341.09	306.355	246.831	407.955
F21D9.2	1.83706	212.285	100.157	8.13566	46.8638	231.913
F21H7.5	7.32367	1952.46	828.864	39.6872	438.756	1748.3
gfat-2	866.131	11570.7	3211.52	147.706	2954.41	13719.2
F22B5.5	6.50875	198.084	98.2008	11.399	77.5493	154.466
F22D6.9	237.548	711.851	294.476	115.169	226.049	442.232
pals-14	65.6355	85.1711	1148.77	21.4596	1024.33	36.2905
F23B2.7	6.42972	127.562	159.597	14.3491	96.1464	109.716
F23B12.1	2.5185	154.734	283.427	27.7586	160.262	156.07
F25B3.2	166.05	6.30261	281.043	7.83379	197.831	6.71458
F25B3.4	53.9616	92.1998	125.563	22.1288	106.89	89.6828
maph-1.2	273.329	3314.78	2699.84	307.429	1630.75	3112.57
paml-2	1.33828	10.0693	37.9619	2.05313	16.2722	9.79949
F25F2.1	28.7362	202.683	131.88	21.8697	125.299	193.499
F25H5.7	25.2991	179.283	132.732	47.0568	93.498	121.193
F25H9.6	245.118	890.291	317.988	218.492	282.12	871.751
F26A3.5	3.67413	310.291	373.582	36.3584	244.833	286.83
F26D2.10	1.49635	109.462	99.4274	10.3511	54.3975	82.0684
F26E4.5	5.43216	147.757	46.0817	4.62453	28.0812	91.3966
F26F2.3	17.7928	7.89877	100.051	8.29796	26.8277	7.20425
prom-1	172.64	1505.94	530.9	171.637	408.998	1636.47
uggt-2	42.7758	104.156	68.6815	24.1165	37.7995	65.7012
F26H11.4	52.1491	258.741	109.376	32.534	64.7188	206.304
pei-1	0.419749	315.703	265.411	36.5321	157.286	267.322
trcs-1	1313.28	10570.9	6462.08	335.626	5300.44	15104.7
F27E5.3	0	93.4554	118.12	21.0154	64.9982	110.775
aptf-3	155.815	1101.37	477.088	70.8914	413.418	1120.41
fbxa-95	170.19	308.756	428.407	46.419	340.563	351.105
usp-48	1330.95	3513.13	1795.24	1027.85	1644.01	2610.27
F30F8.1	351.527	2606.5	530.429	280.889	509.287	2903.69
glna-3	286.473	357.683	538.609	156.568	425.553	230.554
gras-1	483.422	1968.04	767.312	212.247	810.049	2307
psf-2	176.372	1292.26	475.9	162.975	481.438	1500.49
spe-18	13.9115	1429.21	963.594	64.7234	460.1	1133.38
F32B4.2	1.49635	308.699	234.739	42.8424	94.4268	248.134
F32B6.4	0.918532	588.287	283.654	33.3769	195.363	445.886
F32H2.7	4.17291	968.516	531.646	37.1158	233.631	786.892
F32H2.10	248.17	564.926	384.889	129.327	345.397	499.762
wbp-11	698.421	2466.37	1164.21	619.231	1188.79	2909.53
pole-1	1031	3765.54	1437.97	734.588	1051.77	3429.43
F34D10.8	0.997565	798.722	598.862	22.4962	298.529	549.678
sas-5	404.835	2020.34	1161.05	294.828	1052.18	2266.57
F35C11.2	10.1038	73.9856	184.65	16.089	87.9634	71.0999
F35C11.5	282.339	2850.79	775.62	101.113	693.673	3045.28
F35E2.5	6.40514	46.7563	97.0483	21.5023	43.7956	91.0845
F35E8.6	95.2603	3.94319	190.57	35.7433	74.2492	2.06885
F35G12.5	298.784	708.666	677.64	125.025	608.923	592.689
F35H8.4	15.0618	205.396	264.005	11.5727	166.582	142.383
F36A2.10	0.498782	1002.3	986.514	31.6484	476.275	809.992
F36A2.11	0.918532	168.147	149.971	13.9818	107.4	113.273
F36A2.12	11.1804	224.751	102.536	39.3085	72.7615	208.636
F36D1.4	1.99513	171.188	90.4826	4.25719	42.5873	104.605
F36D3.4	0.498782	789.385	216.247	20.2266	131.204	565.8
F36D3.5	3.49148	145.045	90.1072	20.0216	42.7728	109.973
F36D3.8	1.41731	75.9672	41.821	3.78164	17.063	46.4573
F36H1.3	1.41731	204.924	98.1003	16.1859	59.5112	127.932
F37A8.1	1.679	110.508	53.0228	8.20113	23.4325	74.2583
F37A8.2	0.498782	135.505	111.306	18.9737	65.5548	116.309
sfxn-1.2	4.27653	97.3165	71.5889	10.5134	42.8204	99.7945
F38H4.4	2.83463	322.366	184.698	11.2481	100.377	250.435
F38H4.5	0	55.3363	41.4719	1.94492	16.0403	38.1819
F40D4.13	113.947	31.1477	142.982	14.5542	83.3147	58.4909
F40F9.3	2.25681	348.87	232.534	22.4848	131.11	214.169
F40F12.3	2.41488	161.877	434.734	12.5124	218.52	75.5069
F40G12.10	0.997565	223.856	336.572	39.0921	130.32	210.496
F42G4.2	10.1038	281.584	362.136	62.2375	191.413	274.184
F42G4.6	19.0029	155.042	168.891	15.6676	84.9416	98.7601
F42G4.7	13.0965	55.5824	62.1946	8.29796	37.52	96.1342
F43G6.10	26.5584	273.505	154.537	1.15613	135.248	419.579
mfap-1	1463.31	2168.61	1746.01	843.737	1569.26	2029.72
gipc-2	17.482	4005.23	2173.74	141.341	1284.88	2747.15
msd-2	3.49148	1111.77	180.616	19.9134	91.5453	643.033
F44D12.6	10.9433	114.066	92.7134	15.8185	44.2606	95.5282
F44D12.8	2.83463	222.601	149.796	17.0829	81.7806	206.909
clp-8	0.997565	127.336	76.3996	3.78164	48.9556	83.9414
egg-3	303.871	4002.26	862.187	98.1658	753.833	5649.58
F44F4.10	2.25681	119.523	80.5121	14.8788	47.8877	94.4938
F44G3.7	4.25194	246.33	200.033	21.3941	107.354	214.248
F44G4.5	2.17778	214.12	86.7981	12.5124	52.4436	135.271
exo-1	438.01	1452.23	645.393	310.991	645.415	1185.38
scrm-6	0	115.789	50.3162	5.83477	25.9429	87.6752
F46A9.1	10.1038	612.811	580.726	250.189	347.677	564.925
F46A9.2	0	126.142	135.412	5.88887	59.0926	88.1526
ttr-12	5.74829	194.449	76.3996	17.698	31.43	148.59
F46B6.5	1241	2451.59	1765.66	674.6	1797.11	2648.71
F49C12.9	726.22	2316.31	959.229	439.162	1023.78	2355.2
F49C12.15	29.1067	1863.62	1517.12	98.9091	772.995	1151.12
F49E11.7	6.35069	91.0959	80.5337	6.9909	36.9623	48.6486
ythc-2	1016.11	1987.44	1240	879.498	1169.68	1571.87
lsl-1	306.849	1860.93	774.545	321.234	605.946	2160.55
spe-58	0	231.685	246.591	9.67051	161.516	188.461
F52F12.8	0	143.737	70.109	4.5818	32.6846	74.9683
F52F12.9	1.75803	61.6265	49.3383	3.36019	21.5725	48.924
ogr-2	103.868	592.367	857.431	75.16	531.512	521.099
F52H3.6	86.1295	882.786	189.059	32.4913	167.467	569.179
F53B2.5	4.51362	172.898	62.9717	18.7686	38.4964	141.618
F53B6.4	22.4645	1788.38	725.59	71.011	470.974	1229.16
F53B6.7	36.2179	273.854	73.0427	26.3319	53.1417	169.474
F53F8.5	637.032	1771.48	1583.19	519.174	1434.51	2064.66
cpar-1	98.2425	1720.06	543.521	58.0885	403.695	1941.6
F54D1.1	6.50875	298.056	253.205	19.697	165.236	230.597
F54D5.2	298.019	1088.45	1143.86	243.73	835.528	1083
F54D5.9	258.208	2071.92	1065.25	426.564	891.876	2311.01
smc-6	1050.32	3983.91	2547.36	865.209	2004.97	3748.34
F54E12.2	822.725	5747.05	3381.25	568.66	3127.41	4742.21
F55A11.4	220.358	769.667	296.964	243.386	261.245	507.309
F55A11.7	568.236	2169.29	967.633	348.263	918.939	2314.47
F55A11.8	235.78	1117.53	584.669	119.352	558.009	1317.25
F55A11.11	31.9361	272.562	207.625	29.9085	140.688	250.619
ssp-35	2.25681	621.687	359.582	25.1331	167.282	482.232
F55C9.5	26.8938	4.28379	47.1817	16.6073	31.6619	17.5669
F55D12.6	2.41488	338.255	55.5286	13.7113	39.1017	205.526
spe-54	17.3186	503.086	161.596	20.8104	120.417	355.726
F56D5.2	2.41488	27.3686	59.2609	15.3002	33.5671	37.3617
mstr-2	15.0618	217.648	217.124	24.9594	147.243	167.387
F57A10.4	101.344	526.648	220.586	33.4737	222.84	649.797
btb-20	192.461	691.737	250.472	171.011	216.658	530.403
btb-19	113.28	942.514	473.019	69.0661	500.731	1032.83
pot-2	238.353	1064.99	467.204	110.892	469.443	1232.34
spat-1	525.444	1434.34	680.478	307.753	720.967	1550.63
fbxa-192	45.0326	110.931	187.806	36.5207	195.178	269.226
F58A4.2	146.333	1161.52	483.264	196.634	359.714	1417.14
F58D2.2	2.83463	644.922	564.876	51.3454	264.965	595.811
F58D5.7	0.839498	344.775	247.77	43.3607	130.413	351.686
wago-4	340.897	3750.67	1170.62	297.789	635.235	2293.75
F58G1.3	3.41244	499.827	283.274	35.5496	147.754	451.762
F58H1.6	105.231	354.372	281.877	189.774	251.617	287.331
fbxa-108	248.516	402.02	1033.66	85.5766	1007	369.131
F59A1.15	0	124.451	56.9297	2.73371	40.5882	90.8825
clpf-1	502.01	1246.23	841.223	536.642	858.352	1374.06
rpn-6.2	111.137	720.562	580.492	182.831	413.002	534.167
dhhc-12	4.25194	87.1899	87.9027	21.8042	58.5348	107.709
F59C6.3	0	117.656	56.1527	13.4521	26.176	89.9032
cbd-1	3847.48	43905.2	15085.6	925.752	11474.5	37038.6
memi-3	238.797	2834.06	1381.55	44.7873	868.067	2875.61
cyp-31A2	241.972	2499.58	1180.17	96.4459	1035.45	2492.24
H04D03.2	165.662	904.285	303.351	159.646	284.952	827.051
H05L14.1	4.48904	434.635	131.426	19.9248	95.4959	294.346
H05L14.2	382.162	1699.13	718.055	200.908	523.608	1129.79
H08M01.1	93.2705	187.075	118.247	11.2595	82.8996	124.002
nse-4	403.271	2159.31	1192.57	290.628	1161.03	2494.42
clec-142	10.8397	43.564	52.8698	11.8746	26.7801	34.1299
K01D12.7	9.52603	288.093	268.619	25.5431	132.042	250.013
ant-1.3	63.9618	606.217	649.405	189.253	362.973	646.901
K01H12.4	34.3018	510.873	244.736	22.388	177.649	367.46
meg-2	59.132	469.371	131.204	1.89082	122.043	667.21
ent-3	8.8446	233.585	143.955	24.9707	88.0573	295.246
mys-2	528.242	1177.93	871.235	365.36	894.022	1266.58
K03H1.7	240.65	1147.32	670.582	58.2395	511.841	1399.98
K03H1.9	1.9161	79.5249	93.4642	7.045	52.3972	62.5919
K03H1.12	0.419749	123.725	111.284	15.0297	64.9507	115.237
smg-8	865.501	2189.27	1285.76	459.807	1366.06	1969.37
K04G2.4	13.6989	400.862	114.362	11.194	100.377	222.664
K04H4.5	5.59022	654.327	316.879	16.6073	185.878	535.532
K05C4.4	51.4624	219.371	164.831	30.3613	149.569	174.047
K07A1.1	411.026	1965.87	955.527	379.852	893.361	1906.92
dut-1	1471.01	6483.86	3127.16	581.671	3118.05	9535.93
K07A1.4	8.76557	370.885	100.807	18.2276	69.0892	219.947
K07A1.5	3.51606	373.903	121.001	7.62875	103.679	295.735
egg-6	1073.45	8061.06	2282.51	407.742	2046.49	9494.57
K07A12.5	20.919	259.427	107.7	23.5982	65.6476	232.984
nspd-2	2.33585	3220.52	961.43	65.1108	432.526	2099.23
K07F5.6	0	99.6511	78.0279	8.25524	45.2845	84.7616
K08C9.1	3.17534	246.809	146.439	3.36019	84.8975	126.892
K08C9.2	3.33341	901.285	525.635	53.0312	326.942	821.719
toca-2	331.369	1493.7	1232.05	247.837	951.387	1407.91
K08E4.2	170.975	472.841	371.286	51.0976	356.095	658.831
K08F4.3	271.169	1764.76	658.655	182.336	634.91	2038.55
K08F4.5	7.92607	261.762	179.695	14.6624	83.3623	202.49
nsph-1.1	28.4692	100.074	85.7245	14.0359	59.2317	80.8443
aipl-1	1110.61	6179.95	2954	1313.47	2873.89	8384.97
K09B11.5	5.24951	171.523	210.908	35.8515	117.117	162.692
K09E4.1	5.77287	688.055	102.16	18.1308	58.6288	433.29
K09G1.2	3.59509	134.558	113.109	12.7716	94.8454	99.317
parn-1	162.111	384.55	335.323	110.331	278.311	399.613
K11H3.4	122.159	784.299	246.949	88.7203	168.907	819.914
K12D12.4	23.7238	62.1684	79.857	7.14183	56.676	66.9255
K12D12.5	168.868	1004.73	501.211	137.042	375.014	1143.18
M01F1.8	472.477	911.286	614.747	213.77	581.026	792.505
M02B1.4	2.67656	209.725	108.224	6.40715	68.0201	196.382
chl-1	341.882	1337.34	674.716	236.05	650.436	1026.27
M05B5.1	3.93581	393.858	362.263	21.0154	217.867	294.432
M05B5.3	52.5442	118.231	178.66	42.1304	135.622	112.134
M05D6.1	4.82976	54.573	54.149	3.78164	24.2697	48.6547
M05D6.3	1.41731	70.2885	96.1971	7.93062	58.1162	58.5828
M28.9	0.918532	291.022	163.626	17.6552	105.258	303.882
M88.3	5.77287	238.456	192.342	20.3348	157.798	249.713
M110.7	6.77044	141.373	54.2494	4.99187	29.5237	91.9046
M117.4	39.9465	221.119	137.769	13.8195	96.1963	198.022
M162.7	3.83219	203.775	41.5939	4.93777	18.2713	109.123
R02D5.7	57.4969	183.181	265.891	29.8544	173.837	176.715
spe-57	0.839498	112.326	117.871	8.14703	58.9998	74.2032
R04B5.11	0	28.5545	51.5691	4.25719	35.5661	29.3985
R05H5.4	143.201	482.068	303.678	89.0991	260.175	409.033
tebp-1	724.567	1358.87	1176.43	378.727	1081.3	1497.55
wago-1	1994.02	14219.1	5811.08	2026.86	5253.69	18053.4
cpg-3	682.23	15869.5	4596.66	138.779	4859.89	20325.7
ztf-15	293.698	1377.86	553.002	182.877	575.486	1066.2
R07B7.2	286.944	1367.87	486.002	331.804	472.182	1335.78
kmo-2	100.065	126.294	153.803	46.9914	143.805	90.8947
R07E5.6	3.75316	196.57	186.409	13.7768	95.2188	158.365
R07E5.15	1.41731	549.609	429.866	37.7964	244.88	519.808
R07H5.9	47.9516	103.057	117.941	20.1298	88.3832	50.393
R08A2.1	4.67169	363.772	100.183	9.24906	58.9998	197.789
R08A2.2	7.84704	190.128	94.3154	18.4013	68.0664	162.344
ssp-33	0.997565	301.404	38.9398	6.51535	25.2924	217.058
bud-13	725.419	1539.71	999.478	539.788	894.348	1446.73
chil-18	17.5311	9.07229	35.9273	7.14183	12.0885	32.5936
R09E10.1	29.1313	150.224	181.79	33.4424	137.759	94.3224
R09E10.2	0.498782	113.733	421.471	2.31227	232.229	156.057
acs-18	1.9161	393.229	415.08	21.2318	164.957	214.499
R09E10.6	18.6868	4776.78	3092.35	155.118	2113.8	3344.15
R10D12.10	21.2843	96.6477	91.7618	13.7227	68.3447	68.0823
nth-1	222.457	429.58	304.329	54.8793	278.029	356.828
R10E4.7	4.59266	557.585	309.807	21.4369	229.298	398.205
R10E9.2	29.472	1818.7	698.385	83.0052	395.982	1301.38
mpz-5	11.6248	98.3631	79.2329	7.77969	51.8859	77.6676
cnnm-5	5.66926	51.5324	87.7019	11.194	46.3072	68.1252
R102.3	0	43.5888	55.2273	10.5675	33.3363	42.9317
R102.8	0	138.464	51.6695	3.4143	33.8477	90.2827
R102.10	44.4548	206.922	192.839	17.7748	146.734	198.12
cdt-2	485.188	1890.32	940.628	275.282	917.221	2335.01
T01C3.3	247.794	4022.67	1612.26	29.1625	1469.65	4560.1
irld-14	1.33828	112.95	137.389	12.7175	86.3377	126.328
hrde-2	336.437	1661.09	1165.89	268.758	1120.9	1982.39
ubxn-5	0.419749	433.606	326.046	14.7706	191.597	293.691
perm-1	183.954	2611.78	863.155	62.2375	739.512	2880.24
snpc-3.4	426.696	1229.31	564.885	226.531	541.503	1092.4
gla-3	360.669	3135.8	811.036	241.7	675.451	2789.25
T02E1.6	1.75803	485.13	899.47	27.619	510.637	316.73
T02E1.7	0.498782	201.465	111.707	34.4135	72.8531	174.653
T03F6.6	170.931	694.387	270.75	24.928	219.124	554.397
T04A8.8	1471.01	3752.9	3109.48	575.634	3217.52	3381.47
sel-13	440.658	738.742	532.04	294.443	515.613	853.101
T04A8.13	8.50388	69.8659	113.991	11.6154	44.4936	65.7931
him-18	492.358	1192.16	621.335	327.499	587.68	851.044
T04D3.8	58.9142	341.833	184.729	29.2707	126.135	413.966
T04F3.3	8.8446	236.683	113.96	14.5428	71.6924	129.224
T04H1.5	298.858	798.822	704.986	164.359	743.665	756.311
T05B9.1	861.806	4536.38	2121.71	437.417	1866.65	5541.89
T05C12.1	5.74829	287.937	238.345	32.1126	163.886	196.969
decr-1.3	13.1211	189.344	149.442	19.0819	69.8788	149.533
T05D4.5	1.41731	198.059	121.456	11.8318	83.9188	131.115
pigk-1	735.739	1160.47	892.419	427.433	923.958	914.793
T05F1.4	402.967	1102.44	676.602	309.667	679.586	1166.76
T05F1.5	4.82976	427.418	261.154	20.3889	141.99	306.612
rmd-1	2258.64	5792.07	3200.36	133.812	3088.99	7970.12
gcc-2	735.86	1558.68	942.305	501.482	883.139	1179.99
chaf-1	593.726	1822.69	1128.03	304.601	759.837	1555.54
T07C4.3	897.393	5656.47	2993.47	807.436	2493.24	5154.11
sas-7	558.736	1153.91	882.908	472.103	735.896	767.317
zim-1	304.953	1514.99	719.112	197.679	629.422	1685.47
zim-2	251.233	930.037	480.885	104.582	378.453	687.47
zim-3	247.944	1151.44	533.27	229.789	547.128	1086.29
T08D2.6	76.2328	193.189	170.174	29.8971	126.275	223.681
chkr-2	29.8918	60.9081	92.3117	24.8625	47.4691	28.4926
vps-39	1153.47	3624.96	2426.2	715.27	2259.72	4242.22
cec-3	772.606	2157.25	1375.47	506.138	1448.96	2624.04
T09F5.10	0	102.364	113.912	5.88887	35.5209	79.0693
cyp-13A8	7.42729	7.57056	67.0053	13.7768	34.032	9.92804
T10C6.6	885.853	1736.34	1085.47	523.033	1095.84	1707.29
T13F2.6	465.332	3162.98	1302.08	295.81	1252.75	3540.38
T14G10.8	16.8497	385.651	264.332	50.8385	183.556	312.672
hal-3	152.51	920.516	360.185	157.536	312.293	926.582
T16A9.5	32.9635	1233.25	1037.51	53.9395	603.989	1129.57
T16G12.3	142.966	592.11	182.873	195.107	119.301	290.3
T16G12.4	107.591	414.476	195.053	28.1686	184.3	611.107
T16G12.7	0.918532	132.949	137.215	18.0767	87.3152	121.205
hal-2	178.288	705.067	376.441	107.327	317.13	781.444
T20G5.8	189.845	141.751	326.221	70.5241	210.009	157.667
T21B10.4	289.45	2126.87	477.109	431.226	415.741	2081.21
T21C9.13	298.916	1933.87	570.119	21.5023	512.488	2596.03
T21C12.4	7.00754	51.6516	53.9744	8.93582	41.4254	62.9163
alg-3	14.83	903.675	659.794	62.2061	317.039	853.627
T22B3.3	1.83706	473.288	343.173	23.2309	170.349	356.191
T22C1.8	41.7835	459.304	336.375	52.026	221.633	323.836
T23B5.3	1144.8	2435.35	1508.21	900.717	1463.1	2049.51
alg-5	342.979	1925	947.44	195.352	961.054	2440.44
T23F6.3	11.1804	243.06	471.522	25.7595	229.581	184.703
T23F11.2	4.33098	439.277	292.45	31.7339	162.819	372.43
nyn-1	326.098	882.146	797.786	228.983	634.03	828.581
T23G11.1	13.4917	1467.64	735.111	74.0152	387.94	1260.35
T24D1.3	228.319	3236.46	1349.78	51.5077	951.428	3641.93
T24H10.1	832.425	2086.72	1010.98	659.67	1058.74	1995.97
T24H10.4	459.029	1305.64	787.165	211.783	789.034	1722.82
T24H10.5	18.9484	39.4691	42.3972	14.3491	22.4561	55.8222
T25B9.4	0.918532	94.0421	82.2408	8.40617	43.1926	64.9055
T25B9.5	2.09875	60.3585	42.2968	6.83996	20.3643	47.3081
T25B9.6	3.25438	281.244	184.449	25.9218	108.049	312.604
gyg-2	394.768	6103.87	2481.56	94.0909	2147.59	8096.7
T25G3.1	255.123	486.771	411.025	168.898	412.862	592.842
T27E7.1	4.51362	1528.42	844.436	48.2016	490.409	1156.78
pssy-2	280.651	1402.24	785.943	314.397	580.051	1227.53
sygl-1	251.195	1819.6	496.147	212.173	458.838	1937.77
T28A8.3	285.737	901.04	497.653	182.248	461.865	729.551
T28A8.4	226.605	1288.52	416.739	235.834	414.482	1288.48
T28A8.6	263.48	907.696	511.028	238.77	423.46	682.561
T28B8.4	5.59022	189.877	41.7947	7.98472	25.0605	86.6958
T28C6.5	6.42972	101.354	76.4738	9.82144	61.138	72.4587
nra-1	938.378	2430.18	1417.06	488.56	1511.12	3108.11
T28F4.3	23.5411	127.418	105.12	19.8707	74.8534	92.7799
tofu-5	719.628	2275.33	1183.79	440.409	1208.54	2824.54
ttbk-4	3.33341	511.567	540.368	76.8144	255.248	411.205
W01B6.5	1.99513	105.613	75.0463	6.14801	50.5848	75.7211
W01B6.6	0.839498	136.035	86.2003	10.7725	56.1171	110.512
decr-1.2	4.51362	280.321	150.368	17.1256	88.4748	167.718
W01D2.3	5.19506	174.306	81.4374	9.67051	33.7062	121.695
W02A2.8	10.1829	137.479	220.603	22.7012	166.955	152.128
W02B12.12	3.41244	1042.09	555.455	60.7568	276.215	700.918
hmg-20	189.386	528.971	328.863	92.818	290.907	580.184
W02D9.6	260.085	943.9	452.549	5.61836	325.767	3083.56
W03C9.1	12.7558	135.801	202.169	12.1565	82.4323	125.496
W03C9.2	186.699	1680.44	807.588	131.306	590.6	2052.28
W03C9.8	0	93.0575	46.4834	3.5225	32.2197	68.3822
W04A8.1	201.346	572.334	286.36	115.79	200.058	740.361
W04E12.4	0.498782	63.4812	60.8151	8.40617	39.4727	64.1282
W04E12.5	0	94.1366	110.533	6.25621	52.6767	77.7472
his-74	320.148	2786.28	1328.25	474.775	1017.5	3228.48
ccch-3	449.427	909.06	564.763	210.462	589.765	721.392
nspa-8	1.679	597.839	107.822	6.31031	56.8152	560.187
spe-46	8.42485	419.11	302.765	41.934	243.482	358.48
immt-2	594.606	3591.94	1610.8	770.172	1518.47	3695.24
W08E3.4	17.0324	179.238	150.372	15.343	146.221	172.388
W09D6.1	160.531	501.607	451.017	87.8775	343.302	459.383
W09D6.4	1.75803	246.182	100.881	12.4583	87.7315	213.269
Y1A5A.1	2.41488	228.535	238.454	32.4372	96.6126	191.424
Y11D7A.7	134.856	636.388	352.445	38.5738	349.765	776.107
flh-1	584.897	2158.53	1059.11	135.344	1005.22	2674.64
nadk-2	1783.5	2031	3143.73	702.982	2721.48	1981.84
Y17G7B.18	317.678	901.344	432.9	327.82	413.926	900.232
attf-6	907.531	1787.58	1106.84	728.993	996.346	1411.87
Y18D10A.11	308.335	3433.1	501.22	202.998	404.719	3272.58
Y18D10A.21	1.33828	91.2724	47.8846	10.4593	33.8477	70.3899
Y26D4A.12	0	13.5326	45.7063	0	17.9002	8.29377
set-22	243.158	1085.28	514.548	115.961	422.435	998.881
Y37D8A.5	0.918532	420.381	808.665	36.8567	389.517	315.439
Y37D8A.8	1.83706	115.625	146.339	8.09293	79.0371	91.4824
cec-7	558.43	1949.11	1596.69	363.911	1348.5	2177.01
enu-3.5	81.2558	141.007	151.879	50.2006	134.502	120.814
Y37H2A.7	29.2894	61.097	46.658	18.1308	34.1724	54.39
Y38E10A.14	1966.25	246.23	2632.91	95.0534	1329.56	1680.19
Y38E10A.17	21.704	1074	773.405	62.7244	355.905	797.591
Y38F1A.1	109.709	573.031	414.281	118.66	298.812	481.467
Y38F1A.7	1.75803	35.8665	41.7206	15.3971	23.6656	38.3656
Y38H6C.15	8.26678	65.418	153.232	10.0379	67.4148	74.7234
ttbk-8.1	14.2522	620.439	860.588	35.7433	377.151	439.827
Y38H8A.4	2.83463	211.333	218.805	12.6206	117.022	177.34
Y39A1A.2	7.26922	104.805	46.3304	8.82762	33.2424	67.0907
orc-1	615.204	2983.06	1010.28	356.912	808.47	3363.03
Y39B6A.25	7.50632	73.3616	163.403	28.2768	70.8076	68.9759
Y39B6A.27	15.536	53.2106	54.7468	85.9126	35.9859	165.618
Y39B6A.30	16.5582	196.249	211.309	27.844	82.8497	220.345
sws-1	105.631	419.327	158.566	56.024	126.6	433.767
Y39B6A.42	138.614	935.019	634.719	108.03	432.988	1094.13
snpc-1.2	471.344	2126.45	737.609	257.291	754.627	2391.27
Y39E4B.11	3.75316	108.42	128.397	16.9746	84.4789	82.246
Y39G8C.2	14.5929	85.3352	112.21	17.137	82.9448	94.3163
Y40H4A.2	1.49635	188.778	136.311	9.14086	68.8549	121.603
Y41C4A.7	0	49.2102	66.4028	8.36344	36.822	60.9393
Y41C4A.18	0	176.177	51.8441	11.8746	34.7313	112.52
nspd-7	17.0569	1774.11	981.476	64.2793	496.221	1437.04
Y43C5A.4	3.75316	144.381	94.2675	9.4	54.1644	94.6897
Y43C5B.2	3.49148	59.7966	103.011	7.77969	29.6164	30.3595
Y43C5B.3	12.6223	512.076	138.267	36.888	91.9164	345.204
Y43E12A.3	99.5913	579.643	155.589	60.9618	126.878	455.245
Y43F8A.2	3.41244	981.022	825.952	50.8157	410.675	882.683
Y43F8C.5	0.419749	338.156	115.82	15.9808	70.8088	265.284
Y43F8C.9	2.83463	311.247	122.582	16.9319	58.3945	242.441
ani-3	350.096	1581.46	1055.43	331.366	827.297	1458.8
set-24	219.52	918.621	503.384	208.907	405.188	1003.99
Y44A6D.5	12.9631	375.336	196.528	13.7654	106.563	282.71
Y45F10B.3	0.997565	121.341	140.873	6.94817	80.8518	101.723
fbxa-215	453.974	3880.37	1411.09	158.572	1484.76	4343.68
sas-6	737.86	2747.1	1242.21	427.065	1240.53	2842.11
Y46G5A.22	23.225	264.7	158.313	16.7696	90.0564	144.642
Y46G5A.34	7.50632	184.556	115.091	14.6624	74.8986	205.606
wht-8	4.33098	256.021	97.952	3.94395	49.7476	178.515
Y47D3A.13	3.83219	508.811	471.084	34.2512	295.416	495.967
mib-1	241.816	744.22	608.858	106.766	405.096	692.282
mcm-10	377.653	1512.24	656.9	188.398	579.442	1688.36
pola-1	1169	4622.6	1678.12	1070.35	1456.77	4183.77
Y47D3A.31	0.419749	394.206	170.947	12.9339	81.7354	297.315
Y47H9B.2	5.51119	78.8437	68.6074	7.57465	46.3072	85.1351
rsa-2	755.1	2995.91	1532.7	521.84	1267.59	2821.66
Y48B6A.5	2.83463	293.57	226.366	21.6419	127.529	217.046
Y49E10.4	240.121	1721.51	389.869	319.352	393.474	1770.62
Y49E10.10	1.83706	257.97	197.855	17.9257	101.215	278.205
ani-1	1596.27	6719.76	2139.28	1370.37	2085.13	7424.01
pstk-1	115.877	160.638	147.164	31.7993	147.477	130.16
Y50E8A.10	0.498782	81.6954	58.9118	8.78489	41.0544	97.4012
Y50E8A.12	12.4397	103.89	49.1637	51.9064	35.0096	62.647
Y51A2B.5	0	102.692	101.885	5.15418	80.759	62.4266
mpz-6	1.49635	105.519	69.4586	6.36442	41.7037	71.3753
Y51B9A.5	0.419749	202.089	93.5384	9.30316	52.1653	104.073
ing-3	878.311	1623.85	1042.27	427.102	1005.6	1462.5
Y51H4A.13	10.0494	137.114	170.794	29.5412	101.261	128.287
tsr-2	1903.26	1570.23	2653.58	776.015	2676.02	1265.79
Y53C10A.10	0.498782	387.854	193.472	14.2409	79.7351	233.021
Y53F4A.2	0.839498	141.718	111.433	7.72559	51.0498	112.954
Y53F4B.9	615.005	2560	1093.72	480.176	782.624	2174.16
Y53F4B.11	10.0494	281.589	86.0736	24.9053	53.0965	132.119
cmtr-1	1384.26	2467.91	1765.62	958.297	1637.77	1802.07
Y53F4B.19	11.3631	321.054	200.387	15.1379	127.252	234.857
Y54E2A.5	19.1065	112.256	52.7215	9.46547	37.4273	62.9347
Y54E2A.7	4.98782	207.731	99.0304	12.5124	50.4457	138.264
Y54E2A.8	126.738	879.443	550.602	161.981	506.498	990.9
Y54G9A.5	171.166	1592.26	480.746	87.5215	366.919	1571.76
Y54G11A.1	672.822	1527.36	1125.89	478.391	1140.15	1437.36
Y54G11A.3	417.867	2451.07	880.057	593.836	835.987	2685.04
Y54G11A.14	60.4352	167.707	87.9815	24.4952	54.4891	99.0172
Y55D9A.2	630.536	1259.83	953.454	272.691	962.496	1188.09
Y56A3A.16	572.24	1727.48	1172.65	311.572	1112.12	1885.65
ung-1	205.978	841.934	315.884	121.308	302.438	991.965
Y57A10A.1	128.343	572.747	259.627	92.6956	169.605	468.588
Y57A10A.7	63.7493	183.127	76.5263	47.4669	60.9513	156.125
polg-1	369.641	877.291	476.402	279.414	499.943	844.103
Y57A10A.29	314.654	1101.33	808.665	449.943	809.913	989.713
Y57A10A.31	643.26	3798.78	1402.64	517.158	1189.81	3210.08
Y57A10B.7	0.839498	135.801	127.144	15.7217	94.893	124.076
Y57G11A.2	8.32123	1827.83	1278.43	67.91	577.209	1441.66
Y57G11B.3	1.49635	43.7653	59.7368	3.20926	28.3606	45.6249
Y57G11C.5	28.8152	253.806	197.729	15.9267	125.065	172.088
ptp-5.2	6.16804	213.68	145.583	17.6125	103.307	134.481
Y57G11C.14	16.2174	193.415	67.8303	14.3491	39.4727	146.686
Y57G11C.23	3.85678	148.943	70.2619	8.97855	35.427	106.197
Y59A8B.12	146.9	1055.39	451.248	76.8344	340.889	1232.61
memi-2	179.37	1638.85	530.29	52.7834	326.704	1658.47
cyp-31A5	155.818	1569.59	563.484	63.0149	498.685	1515.07
Y62F5A.10	18.6077	104.69	74.0684	14.0245	46.865	90.0134
Y65A5A.2	190.907	1254.66	695.133	150.776	583.766	1404.62
Y66A7A.4	18.267	84.2438	105.068	11.9828	58.9998	77.1473
ceh-91	446.387	891.5	529.324	184.577	447.821	797.175
Y66D12A.3	5.09144	213.623	100.31	9.92965	69.8313	192.929
ceh-92	241.042	1010.88	568.211	172.158	395.236	726.987
Y66D12A.6	45.8774	401.235	192.722	34.1543	161.655	446.229
Y66D12A.11	4.25194	134.918	100.558	4.67863	56.9068	130.338
nrps-1	60.8708	15.186	101.309	15.7103	78.4329	39.0694
xpb-1	1003.87	2561.87	1461.27	943.643	1463.19	2365.07
Y66D12A.16	82.357	387.029	197.585	87.2082	132.506	365.703
such-1	340.341	1816.39	760.226	282.877	673.595	1614.87
Y66D12A.19	280.616	1109.08	788.738	250.414	558.43	690.904
Y67A6A.1	8.26678	193.082	164.254	32.685	85.8275	188.082
Y67A10A.3	3.83219	53.0465	80.1367	8.29796	37.1942	70.9285
Y69E1A.1	4.17291	1609.22	916.203	44.269	453.725	1441.23
nsph-3.1	7.00754	2413.22	452.941	74.1662	293.187	2225.84
Y69E1A.3	0.498782	61.4748	87.8023	7.045	58.3505	96.1954
Y69E1A.4	0	59.4436	50.8183	3.10105	29.7092	48.924
Y69E1A.8	0.918532	194.001	113.035	17.0174	78.2486	173.239
Y73F4A.2	963.477	255.874	1201.1	726.237	1118.38	144.642
Y73F4A.3	312.389	215.815	452.086	146.211	387.049	129.56
Y73F8A.20	2.25681	177.215	99.0782	7.98472	54.9552	138.227
gmn-1	362.957	1843.64	1209.9	190.429	1128.8	3024.58
Y75B8A.18	245.216	863.847	302.378	87.0459	295.975	1146.03
Y75B8A.23	40.8053	192.902	101.335	8.46027	71.3202	119.938
glel-1	746.893	1465.86	1041.72	603.834	1023.09	1467.08
Y75B12B.1	427.242	4684.53	2943.03	165.768	2963.98	5044.15
Y80D3A.8	39.6848	14.3531	107.848	5.72656	65.6487	49.0648
Y87G2A.18	164.48	464.835	252.934	122.92	212.38	510.009
Y102A5C.2	63.0871	323.582	327.61	39.0494	214.194	272.415
Y105C5B.11	2.75559	75.0522	90.858	6.77449	57.0007	63.712
Y105C5B.17	0.498782	132.753	78.4821	11.1399	34.5446	119.124
Y105C5B.18	0	255.69	110.756	10.4052	58.3017	159.773
tcab-1	370.725	1334.53	510.562	180.089	462.282	1571.03
Y105E8A.27	2.91366	249.711	176.377	19.5461	69.8777	177.015
Y106G6A.4	2.91366	678.898	243.662	19.9134	154.635	421.794
Y106G6D.3	9.18532	365.647	391.206	19.1246	134.738	225.468
Y106G6G.1	22.3064	255.772	123.634	9.5623	56.3966	164.168
Y106G6G.4	16.509	993.635	739.197	44.42	428.662	671.813
Y106G6H.13	5.61481	738.17	833.273	31.227	392.306	566.498
Y111B2A.2	267.031	1857.28	694.719	471.278	624.402	2336.75
herd-1	513.126	2411.99	878.53	498.566	795.635	2788.45
sas-1	410.93	893.723	495.465	207.893	427.129	1438.89
spe-19	1.25925	47.7085	51.1937	2.67961	19.0157	56.7832
ftr-1	209.434	560.356	704.064	97.3202	452.055	462.645
fbxa-114	260.858	471.396	363.838	145.715	323.593	409.853
Y113G7C.1	10.1583	332.734	596.853	125.523	237.438	435.952
nep-23	3.83219	187.933	109.852	16.3909	55.6985	162.319
rad-54.B	251.293	971.623	482.714	274.561	445.544	1056.74
Y116A8C.23	2.49391	181.08	232.91	10.8266	110.467	151.375
Y116A8C.24	3.83219	85.2036	75.2209	15.192	54.2108	62.8796
Y116A8C.33	4.09388	201.662	82.5158	11.3022	36.1239	108.566
Y116F11B.7	1.49635	51.5448	60.7147	1.52348	35.7528	42.8644
Y116F11B.8	0.997565	46.0875	56.8556	7.0991	31.6619	48.9975
cyc-2.2	3.75316	1045.74	334.52	69.4334	216.75	612.79
orc-5	284.29	1265.71	674.099	166.603	680.755	1034.15
ssp-34	1.9161	1027.22	334.092	25.7054	190.017	805.481
ZC376.8	2.83463	165.586	114.213	6.56945	54.3499	107.629
nspa-5	7.37284	199.623	128.846	3.10105	82.2931	171.298
ZC434.8	761.786	6815.08	2587.24	721.993	2326.05	6631.69
nsph-2	7.58535	1410.84	465.597	28.2768	285.005	1042.38
scl-20	629.105	15.4693	1141.59	0.788789	442.339	94.6652
ZK507.1	2.09875	107.669	107.045	23.3277	65.0446	75.6354
ZK507.3	0.918532	97.8336	104.64	18.6063	80.7602	102.041
ZK512.8	5.09144	471.192	170.72	26.4515	106.981	362.306
ZK512.10	1.41731	156.317	128.947	6.46125	68.1128	110.61
phyh-1	3.33341	458.672	570.368	29.5298	300.624	589.635
ZK637.12	18.894	139.252	84.7203	12.7175	65.5548	130.209
clec-60	428.094	1355.29	509.876	80.5533	519.247	443.475
ZK673.6	0.997565	70.2761	84.8949	11.0317	58.1626	57.6707
ZK795.2	3.33341	315.576	180.669	25.0021	107.074	233.762
ZK809.1	4.59266	90.181	85.2224	10.4593	47.8413	66.4909
ZK849.1	11.6248	67.2479	64.2246	42.7883	28.5937	65.7686
best-25	0	61.5321	45.6801	6.83996	23.0614	60.774
best-26	3.93581	42.2635	64.0979	14.4032	29.6164	42.8276
hpo-40	360.704	2261.63	747.907	288.529	540.013	1739.43
ZK858.2	1.83706	643.146	364.96	22.1288	222.793	324.13
clec-91	455.604	3727.26	1453.3	46.98	1480.57	6289.66
ZK858.8	7.11115	354.951	149.041	16.6614	79.4081	205.196
ZK892.3	1.49635	155.763	63.1942	2.99285	20.0848	102.91
ZK892.5	5.27409	196.512	155.707	12.091	88.7542	128.807
ZK930.2	343.884	1154.39	472.459	210.217	497.799	1018.35
ZK930.4	6.00997	214.296	206.953	31.8962	119.395	145.548
ZK930.6	11.9655	33.0024	109.752	14.7165	54.2108	100.211
ZK930.7	0.498782	68.7992	84.8207	13.1389	62.0692	102.916
ZK938.1	3.83219	1719.86	1142.57	46.8832	610.73	1433.78
ZK945.6	1.49635	116.401	70.3623	8.09293	50.1199	85.5818
ZK945.7	2.17778	857.368	1175.05	42.7569	556.337	719.238
ZK970.8	0.498782	200.025	175.679	23.1113	88.9421	179.066
ZK1010.5	3.25438	480.106	444.075	34.7067	202.897	498.672
ZK1053.2	0.997565	424.767	251.253	18.8114	88.9873	326.144
ZK1053.6	0.498782	81.8719	45.9813	11.6695	30.2206	63.7365
ZK1067.3	591.708	1861.56	1153.03	422.669	1153.5	1869.26
ZK1098.6	16.7162	148.595	153.249	28.2768	118.977	117.349
ZK1128.3	9.76313	161.573	148.892	17.6011	88.0121	174.083
ZK1225.4	0.498782	172.311	119.701	15.4512	55.0944	121.517
htas-1	0	390.519	121.202	13.9277	96.4723	209.517
ZK1307.4	1.41731	459.44	182.519	15.7217	100.054	351.845
ZK1307.9	727.756	1484.28	1305.34	247.731	1344.21	1226.29
M176.9	6.9285	200.033	105.967	21.1777	73.7379	118.892
Y52B11A.11	12.178	15.3625	38.5644	2.99285	22.9675	8.29377
AC7.3	0	47.4623	60.588	33.787	48.3539	63.914
bath-20	7.34825	21.6527	34.9803	8.93582	20.6889	23.3021
bath-24	70.1983	153.921	94.2413	31.6798	67.7394	139.849
B0205.10	4.17291	845.315	947.477	93.2708	389.66	665.858
B0207.1	11.1014	80.1937	68.0049	5.10008	39.7046	61.2086
B0207.7	7.84704	93.4678	72.3397	25.8677	48.3051	103.094
B0207.9	1.41731	69.5253	40.6422	7.72559	25.2924	57.3585
B0207.11	1.75803	79.0326	56.7073	8.62258	29.0123	87.1365
B0218.5	6.00997	75.992	134.984	18.0226	82.6642	74.0379
B0218.7	0.918532	648.111	288.613	22.3452	146.546	525.647
B0238.9	266.982	2624.82	796.238	179.505	541.78	2263.93
egg-1	740.672	10410.9	3450.96	88.7631	2603.61	13119.1
B0244.9	0.918532	235.268	67.0795	21.8156	43.239	176.581
B0252.5	14.2768	298.187	441.037	55.4516	257.851	261.073
B0261.6	17.3731	760.802	297.863	28.7097	159.146	472.904
B0261.7	536.666	3911.56	1555.21	532.356	1643.89	4084.76
B0273.1	4.67169	260.429	110.428	17.4075	79.7351	179.109
snpc-3.1	67.5762	267.49	140.825	66.0732	85.4553	195.666
cpg-2	2732.12	54094.6	15553	719.413	13397.8	72033.8
B0280.11	1.9161	152.981	73.1431	11.0858	43.7028	77.6247
B0304.2	243.706	1221.2	383.815	140.521	379.894	1108.94
B0304.4	223.005	473.223	393.869	40.6697	340.7	481.265
clec-117	0	269.267	71.0652	8.93582	46.9125	169.156
trul-1	253.425	681.378	335.28	135.117	302.762	616.536
B0507.8	372.167	165.685	1440.01	47.4242	1187.35	98.6315
ddn-1	643.202	268.571	1868.74	96.9442	1824.34	149.08
fbxa-125	10.7853	87.5429	120.351	23.8573	110.374	58.7786
tag-344	57.5215	231.017	146.91	64.6039	110.328	250.655
cdc-26	618.181	1773.4	932.296	495.271	919.911	2084.84
B0524.2	0.419749	59.8538	50.0149	1.94492	15.2958	61.9553
B0524.5	4.17291	113.84	67.3066	3.83574	29.0111	74.3868
scl-23	3.75316	92.8562	66.1541	7.14183	34.9632	80.0119
chin-1	375.149	1196.36	609.819	291.633	612.781	1425.21
C01G5.3	1.49635	61.3803	104.64	21.6419	81.8293	43.0419
C01G5.5	289.889	696.016	397.793	101.213	410.673	713.331
C01G8.1	294.775	4097.28	1645	48.6117	1362.48	4848.01
hpo-32	371.073	1187.43	985.95	663.534	920.663	1094.29
C02F5.5	5.69384	388.286	177.778	19.341	128.182	243.249
C03B8.3	25.877	166.797	110.127	12.0369	75.5062	114.074
nstp-4	1654.77	2236.9	2525.93	921.881	2550.48	1689.25
C04E6.5	1.9161	90.2506	65.0233	6.88269	24.3625	66.142
C04G6.6	48.0007	161.248	144.562	57.0606	129.947	157.251
basl-1	6.48417	394.124	152.778	19.677	69.8313	263.24
C06A5.2	1.83706	59.1154	94.4946	10.9348	69.1356	84.2781
simr-1	322.93	2575.6	587.76	396.57	555.125	3165.37
C06A5.8	233.825	1007.43	1068.5	63.4677	793.729	900.74
C06A6.7	37.2892	91.8592	77.1504	20.4003	59.0462	76.7188
spdl-1	437.959	1211.46	729.257	338.55	597.996	1577.33
C06A8.6	7.50632	583.305	237.764	49.4546	208.197	463.435
sams-4	1944.97	2684.6	3252.62	1403.13	2802.32	2031.49
hrpk-2	392.845	1014.46	910.925	223.06	787.509	921.648
C07G1.6	0.498782	258.139	203.194	25.489	163.61	224.868
cyk-7	436.956	2775.55	1506.98	514.405	1392.94	2922.3
fbxa-163	810.774	37.0075	1332.04	21.7729	577.728	49.634
C09B9.2	1.41731	489.131	248.394	20.0216	148.871	343.294
C09B9.4	2.25681	262.739	170.218	20.4544	76.0604	202.698
C09B9.7	0.498782	44.7375	80.4333	24.2361	44.169	55.7977
C09D4.3	7.08657	383.127	341.409	51.8637	208.056	289.07
cpg-4	373.813	2852.26	1078.36	176.048	845.103	3011.63
C10G11.8	8.58292	1967.22	1441.65	88.8286	784.48	1671.83
spch-2	0	350.749	512.408	14.1441	178.953	301.097
C10H11.7	4.09388	209.647	170.117	11.8746	92.7999	111.528
kca-1	220.377	2174.05	981.215	91.2376	700.276	2098.64
C13G5.2	436.078	1838.71	1222.3	171.011	1218.69	1982.65
C14C11.1	5.69384	159.423	181.092	15.6676	127.11	174.542
C14C11.2	126.436	1000.96	211.34	90.0615	184.482	916.96
C15F1.5	30.5188	173.592	190.364	25.5972	160.403	143.54
C15F1.8	68.9636	195.416	128.069	30.7941	101.867	130.803
C16A11.3	144.264	484.034	429.993	109.542	339.539	391.533
C16A11.4	582.444	1879.83	2454.87	485.259	1808.3	2017.01
fbxc-44	234.092	885.588	572.451	107.489	545.688	938.046
C16A11.7	21.9166	319.614	122.18	13.8195	70.1107	213.349
C16C8.4	189.123	772.229	556.988	72.0903	524.538	673.043
C16C8.11	186.446	580.975	247.87	79.4713	244.833	604.814
C16C8.12	52.4108	287.912	169.746	14.8788	104.144	247.277
C16C8.14	85.9907	260.203	163.979	41.4698	113.35	229.367
C16C8.16	264.827	1221.09	544.376	237.97	554.758	808.045
C16C8.18	6.24707	368.603	144.304	50.1352	89.7781	296.39
C17C3.15	21.9113	146.883	116.239	16.2941	75.8285	114.093
C17F3.1	2.33585	885.127	412.675	21.9124	227.489	703.305
C17F3.3	4.09388	122.957	68.3061	6.67766	28.3142	88.783
C17G10.3	5.61481	207.71	195.677	27.0666	109.956	150.402
C17H12.3	4.09388	378.528	402.709	32.7932	223.119	353.81
C17H12.5	4.27653	423.877	180.315	28.7097	120.465	394.973
C17H12.12	15.4868	586.816	475.183	20.4971	279.702	378.269
C18E3.1	11.5457	88.6793	124.236	20.8104	61.4163	69.9431
swsn-2.2	799.335	2178.32	1380.9	551.17	1470.96	3081.77
snrp-40.2	234.185	1045.53	560	224.876	567.407	1065.84
cas-2	597.381	2128.89	1293.84	444.775	1252.39	1955.75
C18F10.7	1658.3	3069.08	3315.2	831	3382.19	3111.85
C18G1.9	0.839498	154.458	60.9634	4.73274	29.7092	137.591
lido-18	37.4771	183.008	141.829	39.3512	68.8085	113.101
C18H2.5	1.49635	86.0241	98.4232	10.8807	51.887	88.9421
C18H7.4	0.419749	269.427	231.461	19.0819	122.696	210.509
C23G10.1	4.67169	132.949	101.606	17.4929	73.7842	102.439
C24A11.1	10.8643	335.461	191.141	36.6516	118.79	242.527
ptp-5.1	0.839498	186.968	117.02	12.4042	53.9325	134.977
C24D10.2	1.9161	299.545	284.156	20.5626	187.321	380.742
nspd-3	0.498782	286.325	52.0449	8.4489	22.8747	195.072
dnsn-1	301.739	1561.28	589.123	198.846	404.817	1486.08
C25A8.2	2.75559	126.4	76.3255	7.94199	45.3772	81.7318
C25A8.5	120.219	203.554	310.191	17.7093	180.393	148.914
C26B2.2	49.26	152.936	111.057	23.134	82.1992	140.027
smc-5	1051.44	2588.94	1490.91	867.541	1358.63	2425.88
szy-5	786.179	1306.99	688.811	458.093	676.476	1145.44
C27D6.3	2.17778	559.924	307.284	30.9023	204.193	399.337
C27D9.1	140.268	1700.13	449.228	72.6741	408.159	2113.06
C27F2.7	132.53	566.019	250.249	44.1067	242.133	586.489
C28C12.1	16.3509	105.026	55.7294	12.1337	27.7089	68.4618
mesp-1	284.571	4849.74	3189.66	52.7407	1682.9	4379.75
C28F5.1	0	7.88638	53.6994	2.95012	19.8993	10.889
heri-1	150.541	522.025	479.749	123.068	321.828	434.128
C30F12.4	173.848	1558.72	667.705	87.5101	484.363	1665.22
C30G12.6	320.518	1337.24	752.873	398.009	583.542	875.503
C31H1.1	3.41244	149.694	112.786	27.7699	65.2777	141.569
C31H1.5	1.49635	290.025	108.922	13.3012	61.9289	196.18
oops-1	358.895	2413.93	1623.6	162.152	1226.54	2663.72
C32D5.4	1.33828	154.04	109.625	23.6409	50.1651	180.963
C32E8.1	1.33828	14.9522	44.2263	0.788789	17.5744	18.0198
C32E8.4	2.17778	559.573	224.917	17.6666	123.301	340.969
C32E12.1	15.1953	275.598	171.746	17.2338	71.5985	198.689
C33C12.7	1.41731	40.8067	48.26	6.36442	26.6398	54.4267
C33F10.1	6.19262	1219.71	2226.05	46.5699	1180.65	927.475
C33F10.8	3.41244	154.823	90.2076	36.0679	64.3466	154.166
C33F10.11	2.91366	495.262	351.855	28.536	208.289	347.928
C33F10.12	0.918532	420.533	340.536	40.0546	176.719	396.558
sgo-1	240.541	1095.74	878.434	159.874	761.508	1181.1
C33H5.16	1.99513	99.6511	76.653	17.3534	54.3511	104.838
kbp-5	239.187	1165.11	592.786	135.959	532.346	1285.04
C34B2.3	3.75316	249.174	230.081	34.6299	138.458	256.023
sdha-2	857.726	3779.8	1353.4	818.883	1114.67	3530.27
C34D4.2	2.33585	192.159	255.763	34.0461	152.913	225.817
C34D4.3	0.498782	702.082	231.831	21.7501	113.118	481.044
C34E10.9	2.75559	67.8471	55.2273	4.25719	32.7774	59.5927
C34F11.2	0.997565	353.921	144.13	14.987	92.4265	293.287
C34F11.5	4.59266	428.238	419.647	30.9023	183.183	307.23
C34G6.3	10.9679	184.412	154.057	21.5992	106.654	175.889
cdc-7	247.824	1359.1	402.687	99.0173	393.005	1150.15
C34H4.5	139.192	261.729	219.757	79.1153	230.652	230.812
gipc-1	11.4175	3187.52	2104.28	262.596	1362.43	2839.64
C35D10.3	2.75559	50.3961	45.5055	4.25719	22.2242	37.1842
msd-4	3.83219	3148.54	1147.25	61.631	681.912	2885.02
tost-1	471.273	1708.72	822.185	212.224	843.989	1939.87
slfl-3	106.356	543.396	316.203	146.06	252.132	431.747
C35E7.9	21.3142	196.286	173.077	17.6125	105.074	128.25
C35E7.10	0.839498	364.056	179.992	54.6628	124.696	375.098
acdh-5	26.3512	273.173	140.952	13.5604	70.4366	188.369
C37C3.9	614.714	2654.78	886.135	154.609	926.515	3542.17
C38C3.3	6.00997	483.574	650.347	22.2911	362.507	398.652
ttbk-8.2	6.58779	1596.31	870.41	50.3743	328.52	1265.05
cmt-1	413.499	2054.66	812.215	191.573	822.416	2690.35
C42C1.8	354.483	2284.63	939.45	224.375	830.829	1931.98
C42C1.9	25.7189	228.403	211.637	15.5594	127.763	155.396
C43E11.5	26.662	223.118	440.212	41.729	270.545	245.777
C43E11.12	277.203	696.858	610.003	202.631	571.956	738.855
adal-1	571.121	2794.17	1108.94	335.426	1136.89	2460.47
C44B12.6	34.6917	17.8984	113.187	18.985	86.3841	29.0741
got-2.1	607.852	2590.77	1423.53	700.798	1371.32	2409.42
C45G9.4	0.839498	90.0293	261.456	16.0349	115.396	91.9904
C45G9.9	0.997565	272.91	167.913	14.782	65.927	293.067
cyp-33C1	134.021	11.1855	211.864	8.20113	175.232	15.4797
C46A5.1	20.4448	154.565	71.6415	7.25004	43.8895	74.8642
dsb-3	126.91	589.794	320.834	116.812	288.443	474.226
C46A5.6	590.798	1722.84	1890.64	475.327	1351.61	1660.77
C46E10.1	0.839498	338.845	165.861	10.2002	81.1765	203.347
C46H11.6	11.5457	83.3164	60.2388	16.7696	45.0514	74.1297
C48B6.4	4.17291	179.927	74.396	14.1755	41.7501	134.836
C48E7.7	0.419749	245.805	128.968	6.51535	68.2508	170.044
oac-9	11.0224	211.321	98.9778	9.71324	47.6546	98.2214
C49C8.1	12.1236	123.077	73.9464	14.0359	49.9807	113.744
cec-2	289.487	1060.03	529.857	144.778	347.397	1166.58
C50C3.1	174.763	1224.78	403.56	144.79	357.021	1602.45
spc-2	9.58048	166.181	296.977	115.018	89.4546	192.874
txt-1	1.9161	64.2321	79.6083	8.93582	44.4936	53.4228
C50E10.1	1.99513	621.219	1171.95	39.3854	653.04	385.008
C50E10.2	2.67656	107.821	74.1951	13.6686	40.9141	96.6178
C50F2.5	2.17778	171.397	208.101	44.981	149.664	186.943
cest-32	786.881	1065.7	1404.22	1693.21	1210.59	1492.9
lst-5	43.171	192.348	273.33	34.3166	158.635	134.194
madf-6	214.239	592.479	291.176	104.96	291.091	564.839
C55B7.3	62.2529	493.54	156.061	228.402	109.63	371.879
C55B7.10	4.09388	152.091	83.9695	6.78586	66.9498	137.995
C55C3.3	39.1807	428.238	336.904	37.9587	298.486	448.769
C55C3.6	11.8619	78.2322	55.3277	8.88172	40.4027	57.1994
C56C10.6	5.09144	69.4432	62.998	8.66531	33.6622	73.3646
toe-2	501.938	1761.33	1042.24	333.781	1008.53	1802.76
C56G2.5	28.262	320.044	187.858	31.7766	165.653	391.16
vps-37	486.186	1324.35	804.103	445.643	745.524	1358.16
zhit-1	208.006	682.18	318.914	117.259	283.563	636.061
eaf-1	677.525	1654.11	858.275	395.352	813.119	1373.75
ipla-4	5.09144	171.019	157.086	17.0287	111.396	179.347
D1044.6	927.002	2876.83	1275.11	470.104	1319.85	2488.52
D2024.1	1.83706	36.5229	61.1905	2.73371	39.9829	33.3893
D2062.1	1.49635	130.45	157.689	4.36539	87.4532	117.692
msrp-6	1.49635	130.615	60.8151	3.94395	26.5946	125.294
msrp-5	0.498782	536.996	73.0164	14.9756	44.634	457.516
timm-17B.2	294.792	507.145	354.583	347.124	341.074	416.855
E03H12.5	21.3387	946.796	804.592	47.7802	363.159	682.341
E03H12.7	35.2695	396.406	258.247	21.8697	175.652	404.056
tofu-6	448.609	2453.99	1611.63	336.474	1641.68	3288.32
EEED8.14	233.223	692.663	389.319	80.5506	300.065	559.067
EGAP1.1	53.403	29.8596	69.3319	3.5766	47.8413	33.5362
irld-3	0.498782	193.427	110.904	36.6289	78.8991	137.523
wht-4	0.997565	165.397	116.793	8.46027	58.3017	152.948
fbxb-36	2.33585	29.5639	214.767	4.31129	90.104	23.7734
F07F6.1	1.75803	254.795	232.058	33.2146	116.837	208.476
srpa-72	1570.88	3022.85	2533.49	2023.14	2477.82	3439.23
eco-1	272.175	1341.55	410.025	171.931	414.439	1286
F09C12.8	13.3828	401.933	324.846	36.8453	201.779	337.406
F10C1.3	0.918532	199.073	133.657	14.295	74.807	140.413
nemp-1	919.656	4989.36	2183.13	863.739	2272.4	6210.81
F10E7.2	301.44	838.31	526.902	245.288	410.254	442.936
F10E7.11	26.7955	85.3553	86.5494	8.14703	76.7597	80.0364
F10E9.2	12.3607	146.564	59.3614	16.0236	40.0769	141.551
F10E9.7	356.566	1312.06	779.351	127.012	826.272	1488.39
F11G11.4	2.83463	217.554	266.738	12.7175	151.241	225.609
nspd-5	7.60994	2395.66	625.473	77.6004	324.429	1497.73
mpst-4	1.83706	190.337	287.111	21.34	157.845	240.06
F12A10.8	221.159	533.071	311.117	109.109	284.957	603.401
F13H8.8	24.3262	63.3171	125.188	12.9766	54.9077	58.8643
bath-27	68.1487	394.112	165.005	36.0993	165.658	533.519
bath-29	109.038	571.757	430.923	50.7844	443.45	1081.91
F14D2.11	68.7265	205.117	117.142	38.3147	78.4329	306.147
bath-30	206.989	1392.91	888.046	128.416	874.396	2350.81
bath-28	184.609	548.833	468.282	67.1753	410.115	712.762
set-9	530.072	1196.35	877.786	373.875	506.721	1282.8
F17E9.5	5.32854	2901.59	942.697	76.598	419.464	1948.95
rpa-1	2345.84	5955.07	3273.81	1389.49	3418.53	6985.45
F18A1.7	623.374	4872.4	1587.49	109.163	1628.5	6394.19
pid-1	146.412	761.569	318.914	182.205	279.795	850.622
nep-6	0.498782	145.821	95.0709	13.2471	57.1387	134.812
nep-8	0.918532	321.969	55.8777	13.398	33.7538	174.916
mpz-3	4.09388	209.339	116.143	17.8716	58.4409	166.126
F19B10.6	7.26922	0.504704	55.7773	0.421446	28.1275	0.526395
F19B10.10	85.102	437.654	238.629	119.255	228.281	824.021
ets-6	530.291	1105.53	757.999	319.07	779.327	985.397
tofu-2	619.203	1943.41	1200.67	655.479	1282.23	1576.59
F20D6.1	2.67656	21.1604	59.7105	2.36637	42.4946	13.8637
F20D6.6	11.6002	310.541	184.27	18.0767	124.275	182.297
csr-1	1525.01	9397.34	3283.63	2729.24	3204.16	7975.51
F20H11.4	10.9433	241.635	227.174	48.4494	139.246	148.755
F21F3.2	21.8375	181.088	179.913	15.2461	83.8272	155.219
icmt-1	227.801	1670.36	303.124	254.862	270.357	406.658
F21F3.4	134.866	542.776	176.683	99.7406	140.084	356.748
polk-1	372.241	1558.37	520.083	174.026	460.327	1146.2
F22E5.9	256.59	677.916	619.506	126.377	542.2	1108.21
F23C8.7	58.5981	181.876	193.669	43.3834	106.842	136.25
F23C8.8	10.8397	165.352	131.933	23.3391	119.348	177.731
tipn-1	205.988	699.617	319.39	165.825	257.943	847.341
nop-1	588.942	3097	2173.69	397.129	1788.46	3587.88
F26A1.3	9.0817	137.934	138.642	11.0972	86.522	94.2857
F26A1.4	6.08901	37.2041	74.3481	7.19593	43.4257	36.4742
F26A1.8	371.861	29.9741	563.54	23.5014	415.231	487.539
nspd-9	3.33341	472.915	464.148	5.10008	228.002	447.863
F26B1.5	0	56.3457	43.4493	7.41234	21.5262	48.722
F27C1.1	6.50875	2231.47	983.103	88.0511	829.529	1603.65
F27C1.3	17.5557	125.108	77.0021	7.46645	41.0532	110.267
jmjd-1.2	2112.55	2751.95	2573.02	804.73	2502.32	2587.7
panl-2	1177.09	1945.83	1578.22	524.391	1364.77	2426.63
F31E3.6	385.983	409.533	794.606	93.94	822.557	378.912
F31E8.5	29.5757	352.46	163.674	26.0728	130.18	270.805
F32B5.1	27.8176	230.577	195.197	27.078	84.2934	203.31
msrp-1	3.33341	390.022	329.36	8.93582	153.521	560.359
neg-1	170.951	1585.55	589.35	61.611	518.49	2102.74
F32D1.7	244.191	2374.14	670.438	44.5936	382.267	3093.03
F33D11.2	0.498782	100.907	77.6788	3.4684	46.0753	56.3057
F33E11.2	158.353	1060.64	962.836	85.998	755.282	1118.1
phf-10	665.094	1326.32	884.45	315.576	868.538	1715.41
wdr-83	353.164	738.513	500.176	225.417	520.122	648.291
F35F11.2	7.42729	93.669	57.9339	10.8807	41.4266	89.487
F36A4.2	0.419749	264.528	63.0196	12.1878	39.8913	167.516
F36A4.3	0	75.3604	93.5646	6.0939	57.8379	68.3272
F36A4.4	21.0173	302.869	168.69	18.3358	98.2383	214.12
F36F12.7	0	62.591	60.7409	8.46027	42.309	60.1803
ztf-28	88.0263	556.247	477.157	51.4109	334.054	622.779
math-28	67.7641	2.52352	265.707	2.36637	233.766	9.72604
slfl-4	94.9442	354.158	268.466	104.149	170.814	247.938
F36H12.3	0	173.316	110.634	8.46027	44.3069	100.015
F36H12.4	1.33828	183.793	129.549	10.092	56.8616	157.508
F36H12.5	1.9161	248.008	120.002	12.1451	54.3036	209.823
ttbk-2.1	0.498782	154.261	123.11	8.51437	49.7013	164.37
F37A4.4	10.499	387.148	285.155	41.188	169.884	287.845
F37A4.5	0.997565	274.794	264.66	132.847	171.978	275.665
comp-1	0	298.535	114.637	15.192	81.5011	214.016
F38A5.6	0	86.5784	48.4871	5.04598	34.3579	78.3776
F38E1.3	0	66.5791	62.0942	7.30414	32.9629	52.6944
nep-13	1.33828	154.716	123.787	7.25004	52.1189	119.95
F40E12.2	2.59753	85.4498	102.863	11.8205	47.6094	82.6193
clc-10	0.997565	443.015	136.11	21.6419	80.8042	421.593
F41G3.5	5.43216	210.266	118.12	11.0858	67.9725	144.085
sand-1	745.4	2480.53	1215.29	382.611	1289.3	2118.48
F42A9.3	1.33828	110.111	38.8131	6.51535	21.9448	77.5084
F42A9.7	1.41731	301.223	123.883	7.83379	68.5303	153.499
F42G8.8	1.99513	235.629	153.55	16.4023	106.701	196.871
F43C9.2	579.353	859.181	777.499	563.871	640.113	579.278
rpb-4	937.759	2713.81	1266.26	1049.88	1323.84	2552.11
otpl-7	94.1346	14.2587	165.311	27.3257	123.018	18.9991
F45F2.11	638.229	2348.16	1625.53	233.974	1347.22	2686.6
F46F5.1	0.498782	36.1947	72.366	1.83672	43.5185	26.8951
msrp-3	0	272.554	122.206	5.72656	65.0458	200.538
F47B3.4	0.918532	67.5761	118.5	7.73696	67.7406	76.1435
F47B3.7	0	321.091	270.972	16.7696	165.423	250.49
marg-1	230.82	155.706	322.436	447.435	249.577	94.7571
clec-79	8.16317	216.967	256.418	32.3831	159.33	334.933
F47D12.7	10.8397	584.67	375.437	27.639	209.406	348.907
clec-119	10.1038	181.921	143.484	21.2859	70.2974	144.195
F47G6.3	1.679	90.3327	104.967	13.0848	55.2811	107.378
skpt-1	451.737	2360.58	1196.3	218.341	1058.09	2669.28
F48G7.10	95.5519	63.0633	286.26	31.3465	125.904	5.73525
F49D11.7	0	51.4875	39.8914	0	19.4343	26.4788
oef-1	323.035	1341.71	671.725	255.505	587.302	1248.09
F49F1.12	0.498782	38.7182	85.3228	10.4052	44.9123	46.0044
F52C6.2	154.91	750.527	338.965	136.771	261.243	685.512
bath-4	64.7415	364.876	142.253	76.6407	101.959	335.466
bath-2	179.389	598.359	274.107	95.5376	259.711	500.393
tdpo-1	343.22	1130.6	437.113	224.859	431.83	1215.69
polh-1	389.12	1910.1	760.366	300.458	734.033	2055.38
F53A9.1	848.948	947.311	3219.54	369.148	1987.52	326.75
F53C3.1	7.42729	115.026	135.359	10.3511	78.5269	94.402
F53G12.8	19.9952	265.792	139.249	11.3563	64.8591	191.148
cbs-2	5.24951	209.056	127.07	32.9014	66.0198	160.752
F54C1.8	7.00754	157.971	74.4438	7.35824	45.1917	95.3446
F54D10.5	146.48	876.57	352.768	62.4853	328.753	982.998
F54D11.4	458.834	1220.87	913.802	417.819	803.592	1040.23
rog-1	754.866	1669.18	991.827	363.028	904.809	1596.03
ska-3	319.652	1657.68	741.616	193.043	788.388	1442.8
ztf-1	217.667	1295.57	420.45	103.827	436.661	1559.95
F54H5.5	2.09875	194.625	378.467	27.6931	205.454	134.304
zhp-1	162.831	615.146	586.158	92.2315	519.795	593.748
F55F8.7	0	203.598	224.266	25.2726	115.953	209.009
rod-1	1287.2	4420.82	2673.16	1110.84	1897.97	4644.66
F55G1.6	265.031	1175.52	728.913	128.818	668.289	1148.2
slx-1	469.586	1336.17	686.494	204.359	565.45	1572.23
eme-1	423.062	1049.64	569.77	186.801	511.752	938.022
F56A11.6	0.918532	420.832	315.129	25.1217	173.046	329.896
F56B3.6	4.67169	617.878	210.511	21.7074	143.85	405.244
F56C9.3	314.451	2639.48	944.702	185.556	847.938	3262.24
F56C9.6	439.833	2926.1	1947.06	402.664	1665.38	3326.44
F56C11.3	298.753	526.019	410.807	243.645	352.094	401.094
F56D2.2	346.483	1259.06	796.451	262.456	668.759	1089.3
F56F4.3	0	91.6951	52.8961	6.0398	27.6626	58.9561
F56F11.4	266.797	1803.95	603.746	147.629	524.857	2104.33
F57B9.8	21.9657	113.303	89.4785	15.2461	67.4148	99.9352
syp-6	327.58	1474.06	694.255	238.813	535.089	1233.03
tofu-4	162.556	555.725	244.767	138.813	222.379	497.895
F57F4.1	8.52847	264.839	75.1468	13.2471	49.1899	167.124
F57H12.5	112.496	171.921	212.266	84.9814	178.3	152.838
F58A6.5	4.01484	191.609	149.163	17.2879	72.0646	134.757
F58A6.9	4.25194	556.343	150.425	18.7145	68.1592	409.149
F58F12.3	0.997565	95.5438	51.7436	7.045	26.4079	82.4602
F59A3.8	1.33828	154.331	155.532	23.2963	125.392	138.454
F59A6.2	11.2595	54.0111	124.315	5.94297	68.9025	45.1291
F59A6.4	0.498782	208.387	198.881	27.1634	89.7317	142.873
citk-2	625.606	2422.82	1637.19	381.957	984.498	2076.58
F59E12.1	983.839	2671.22	1212.03	635.727	1265.69	3427.14
gbas-1	586.865	1171.83	1987.09	227.61	1806.91	2102.8
bath-19	31.4127	227.864	103.392	18.239	77.2699	151.938
bath-21	39.0525	73.4809	67.7036	24.9053	48.0268	53.9554
bath-1	91.1963	224.98	237.476	38.0869	159.006	175.981
bath-3	91.4035	240.076	139.9	54.7056	87.6851	164.639
bath-5	264.911	918.552	548.911	186.052	538.296	729.594
H04J21.1	12.2026	79.0775	111.406	35.5382	63.7876	65.0341
pck-3	3.33341	433.675	277.437	15.3971	159.751	406.854
mpz-4	9.65952	355.62	253.336	30.9564	164.91	385.057
H06I04.5	2.49391	73.8539	70.2356	23.0144	43.1915	90.0929
H14E04.2	525.158	1791.41	1045.82	577.078	1010.26	1861.85
H20J04.1	2.83463	97.2221	117.317	40.6583	68.3447	105.713
syp-4	318.098	2225.6	1142.4	448.243	746.312	1657.37
H31G24.3	93.1616	504.653	163.678	48.4066	109.444	444.515
H32C10.1	9.18532	236.897	92.5388	17.9257	63.2311	160.422
dhhc-13	0.839498	62.7304	82.2671	9.6164	34.6837	77.741
K02F6.3	2.25681	298.953	200.562	12.4042	67.322	206.848
K02F6.7	71.0132	538.946	596.535	10.5134	426.943	878.79
nep-18	95.2059	205.503	156.108	83.4294	131.9	106.295
cdk-2	299.074	888.862	590.847	162.995	577.724	794.788
acdh-8	4.82976	926.237	216.749	50.437	116.697	651.939
K05F1.9	3.41244	345.558	811.001	27.078	374.04	346.336
K06A1.2	79.0183	66.85	103.941	9.98375	45.9802	71.2652
K06A5.2	11.0768	1700.69	962.834	74.4794	639.696	1292.44
K06A5.3	2.75559	102.938	62.4434	5.9857	43.4234	65.1075
knl-2	721.488	2490.2	1363.89	487.102	1120.25	2161.18
K06H7.8	2.25681	177.055	235.04	17.7093	128.414	157.251
K07A3.3	5.24951	276.644	200.789	24.6148	99.9139	142.188
K07E12.2	0.918532	44.8195	45.3047	1.57758	17.0154	31.2286
K07H8.9	112.683	639.658	325.195	263.148	312.385	551.092
K08A2.2	9.86675	200.866	186.653	15.4084	89.4523	163.947
scrm-8	1.33828	115.215	117.448	11.2481	58.9047	101.141
scrm-5	3.51606	248.952	199.086	13.4094	88.6151	188.412
tsen-34	151.828	336.204	275.491	72.3836	262.175	285.661
K09C6.2	1.49635	47.6837	86.9773	9.4	37.6592	34.693
K09C6.7	0	121.891	100.257	5.15418	45.5164	198.273
K09F6.3	8.82002	424.397	242.103	37.8819	87.5471	299.475
dscc-1	375.051	1431.22	688.868	158.142	614.175	1687.15
rga-3	339.109	2625.56	1757.4	244.058	1273.21	2327.49
clec-88	963.949	7040.84	2235.15	122.063	2235.57	10233.7
ani-2	621.867	4170.26	1655.38	490.055	1483.73	4481.31
K10C9.7	11.7828	209.105	122.006	21.5451	79.9682	137.995
K10F12.6	55.8285	6.12611	129.16	2.36637	58.3029	6.67785
K10F12.7	20.2621	4.612	54.2185	2.47457	24.3625	1.56082
K11C4.1	6.9285	280.043	163.927	22.2798	90.7081	187.213
K11D12.12	336.897	496.318	489.847	120.898	516.396	388.136
K12H6.2	50.3559	155.246	177.94	47.3473	132.413	253.104
fubl-4	262.354	883.142	628.694	182.475	630.404	865.728
rmh-1	157.987	847.741	375.119	121.924	262.638	583.22
M01G5.1	636.314	2010.82	842.567	727.195	845.807	1768.94
memb-2	780.13	998.787	938.986	207.457	941.903	756.624
slmp-1	831.93	2018.45	1161.19	526.541	1091.1	2070.14
kin-35	139.478	195.314	259.103	82.4869	210.942	145.462
M04G7.2	36.0353	84.3134	87.4006	38.9298	60.6267	78.1267
M70.1	0.997565	188.786	185.147	32.3062	105.493	212.902
M70.3	1.83706	404.402	281.296	25.9105	149.29	299.842
M116.5	159.342	751.21	313.776	204.758	225.213	586.88
egg-2	374.325	4238.9	1131.05	75.7324	1104.53	4861.08
R02F2.4	137.992	1170.43	682.788	45.2742	626.031	1241.3
ccep-97	731.367	1608.69	892.185	322.458	922.327	1601.02
R05D3.3	99.9127	299.167	219.281	71.0224	170.769	271.026
snpc-1.4	139.385	374.284	210.912	114.329	194.2	324.797
R06B10.2	9.0817	58.5983	85.8465	20.7022	50.9095	69.9859
acs-15	0	168.672	45.7805	4.57043	18.2713	105.83
npp-21	2941.42	5958.73	3843.83	2602.38	3161.02	5796.35
htz-1	2143.99	7721.51	4091.05	2067.68	3768.39	14413.1
R08C7.5	3.41244	256.891	170.541	15.6135	97.2179	176.893
clec-175	3.09631	142.571	47.435	1.63168	22.2242	94.0898
R08C7.8	8.10872	94.6289	63.9712	5.67246	34.4507	97.6705
ergo-1	1960.78	6329.69	2501.79	1060.56	2563.42	6185.63
pei-2	24.983	389.713	276.892	51.7582	172.351	299.206
chil-14	5.77287	59.3615	39.2889	6.51535	22.9211	44.8965
R10F2.6	75.9817	383.369	348.275	58.0771	196.669	238.395
R11E3.1	70.0947	292.7	246.844	101.105	205.037	254.946
egg-5	212.936	2619.59	685.102	67.4458	499.194	3097.33
R13A1.3	0	99.2657	64.447	11.8205	36.7292	72.3302
R13A5.11	6.84947	139.826	109.276	19.7511	82.0612	149.967
ttbk-2.2	0.419749	173.05	131.754	5.83477	54.1192	141.41
R105.1	1.83706	990.518	306.581	33.2146	187.089	685.144
rnp-8	486.885	3994.16	2370.33	345.399	1946.21	3872.5
R144.10	168.427	848.175	433.249	199.851	391.149	947.797
R148.4	124.471	827.641	248.002	91.0326	208.799	731.174
R148.7	84.9738	508.461	365.393	32.6963	333.965	387.371
moa-1	5.59022	351.552	290.193	30.0053	113.907	224.66
R155.3	2.91366	97.2221	125.664	13.5604	47.0969	94.0286
ant-1.4	3.33341	301.203	431.145	152.211	232.233	354.379
mct-5	252.849	1337.86	464.349	438.092	393.099	1546.58
T02H6.7	0.498782	89.1964	119.251	7.19593	60.1165	69.4901
gsp-4	6.42972	1523.75	701.715	48.7967	359.998	1252.1
fnip-2	1252.42	1633.01	1594.53	629.217	1263.31	1400.03
T05A7.6	3.41244	460.087	537.994	24.0737	287.422	409.497
T05B4.12	269.151	1.00941	779.467	18.8114	515.368	1.01606
ferl-1	1.99513	9.31844	41.0439	6.14801	21.387	21.6495
fbxa-196	2.33585	110.894	65.3245	10.092	52.1189	111.944
mps-3	4.33098	169.87	120.853	8.62258	49.8868	137.383
gtsf-1	411.405	1212.28	598.744	325.494	632.587	1377.13
T06C10.3	3.09631	204.424	304.826	51.0862	197.826	235.83
T06D4.1	117.951	933.406	384.723	1.99902	314.991	1390.98
nep-20	1.83706	101.247	83.4674	9.94102	35.6137	76.0333
brc-2	460.439	1215.58	557.141	274.237	579.863	1152.68
T08B2.11	114.451	302.889	196.232	50.3943	125.253	207.528
T08B2.12	0.498782	188.015	80.2324	7.31551	63.3714	153.04
T08B6.4	6.40514	1057.22	669.927	47.0027	381.105	947.142
T08B6.9	5.40757	482.672	135.159	23.9769	82.154	380.173
T08H10.3	3.51606	97.8336	106.22	6.14801	69.6933	80.4097
T09A12.1	3.33341	98.2315	49.8141	8.46027	36.6364	75.7395
T09B4.2	502.858	1471.9	669.595	339.237	690.147	1088.73
knl-3	605.325	2066.17	1370.6	388.232	965.849	1956.88
T10E9.4	17.9263	1678.92	1000.42	170.917	560.892	1291.92
acdh-4	52.8006	335.304	152.847	48.1361	150.87	204.149
T11F8.4	2.91366	133.24	124.036	18.9737	73.1349	178.368
T12C9.7	81.9618	831.374	319.987	85.4143	272.451	774.215
sld-2	282.254	937.741	414.365	130.538	402.122	905.783
lips-12	156.644	6.63082	513.194	2.67961	447.732	29.98
T15B12.2	0.419749	141.221	170.017	15.6676	118.372	116.394
fbxc-49	0.419749	16.9711	39.0665	3.10105	12.9709	13.3924
T19B4.5	818.714	2414.58	1055.2	484.519	1050.89	2212.02
T19H12.2	1453.16	9520.47	4227.72	1069.1	4049.77	12157.1
T20F5.5	9.81758	202.072	177.36	18.1849	106.191	212.798
T20F5.7	659.607	1369.24	907.64	476.919	877.141	1283.24
ztf-31	4.67169	157.454	160.697	65.0139	89.2656	98.4357
egg-4	239.47	2552.04	1814.77	70.806	1323.85	3418.83
T21G5.1	4.75072	190.948	105.163	9.4541	70.7149	117.312
smz-2	13.7235	993.271	449.362	41.729	253.247	814.833
T22D1.5	470.295	5642.54	4150.94	225.585	3535.81	6206.95
wago-10	4.25194	175.77	187.933	71.1733	76.5278	202.778
T23B3.5	7.50632	826.092	1070.44	33.7984	473.113	631.893
nspd-4	1.25925	1128.23	385.321	39.5249	279.468	797.077
T23E1.3	2.75559	54.4337	57.3577	12.1878	41.2851	28.9088
T23H2.3	1105.36	3121.8	1791.75	733.244	1629.03	2265.09
ucr-2.3	674.842	3827.67	2398	813.521	1982.33	3692.84
T24C4.5	163.4	762.77	251.258	72.9873	236.744	641.111
btb-2	0.498782	132.457	90.4826	41.5667	50.1662	109.839
T26A5.2	405.577	1156.37	890.045	247.865	780.575	825.667
spch-3	2.99269	1696.45	1928.49	66.637	895.177	1241.39
T27A3.5	15.4324	480.235	384.413	52.5129	169.7	376.555
nse-1	386.44	1211.72	712.599	246.285	614.777	1266.08
mop-25.3	123.533	651.921	381.309	75.701	321.5	676.318
nspd-10	3.75316	939.804	619.13	31.0646	351.116	873.134
fbxa-202	0.498782	142.83	69.0569	13.2471	43.7492	111.142
T28D9.4	262.997	1649.07	462.978	180.359	315.499	2295.14
T28H11.7	2.91366	770.088	434.205	36.4893	278.865	612.924
dgtr-1	286.814	1087.13	389.91	54.1446	357.947	1287.22
W01B11.1	3.33341	64.3389	54.9261	2.73371	22.5025	33.1934
sulp-6	8.66195	190.862	150.827	21.0809	65.1838	108.829
W02D7.4	11.7284	347.849	97.9474	11.0858	84.9903	259.004
era-1	456.342	4546.45	1491.63	78.2411	1222.8	6604.07
polq-1	728.765	1178.45	1077.02	367.271	735.058	826.823
W03A5.1	89.3294	135.025	257.085	103.081	268.268	109.208
W03D8.3	11.9655	98.408	47.1075	10.3084	31.43	94.7693
W03D8.5	0.839498	168.577	104.845	12.0369	62.3451	102.8
W03D8.9	6.00997	1840.79	1114.01	80.1746	552.058	1427.18
dct-9	0.918532	130.155	135.56	9.88692	78.3877	93.3308
W03F11.4	8.16317	339.141	599.887	59.7288	219.448	327.105
W03G1.2	2.33585	135.234	156.51	14.5655	125.763	107.158
W03G1.5	356.831	24.0245	538.365	16.5218	380.917	23.3756
pig-1	379.779	1854.76	693.007	297.143	561.124	2464.69
pid-4	200.131	1175.46	634.593	230.862	465.722	1173.18
enu-3.3	95.5326	210.446	134.286	51.8437	103.214	194.46
enu-3.4	20.2077	39.1858	89.0814	18.3586	48.9568	37.7106
W05F2.3	470.511	8280.94	2629.43	83.8053	1889.9	10127.6
W05F2.6	377.81	2498.42	1592.87	450.698	1137.74	2496.2
W06B4.1	345.661	3678.43	1387.77	92.5447	1250.57	4364.79
W07E6.5	119.878	185.725	204.543	28.6983	187.086	149.196
zip-11	50.7072	155.562	66.0274	47.2078	46.3536	141.778
eri-3	436.439	1152.72	680.583	282.167	611.481	892.905
W09C3.2	1.49635	79.689	108.25	8.93582	46.865	46.9408
gsp-3	5.17047	1804.75	1008.14	85.2433	449.127	1454.55
W09C3.7	36.8396	1318.77	193.743	34.8349	131.946	1018.32
Y4C6A.4	0	148.078	61.0159	10.7184	37.8447	111.681
Y14H12B.1	551.029	2287.86	1239.96	479.721	1129.46	2444.6
Y14H12B.2	356.861	1596.04	901.514	269.74	652.442	1937.59
math-44	29.6547	46.8183	65.1021	10.092	33.9393	28.7435
cyp-31A3	206.368	1885.47	725.25	114.446	589.721	1905.58
ptp-5.3	1.33828	207.952	170.143	1.94492	88.1501	198.022
hasp-2	13.936	217.131	157.113	9.4541	94.7526	131.445
Y22D7AR.2	56.3466	86.0164	83.1662	64.8744	74.7618	92.0577
pid-3	736.638	3373.15	1666.66	677.004	1586.67	3528.16
spe-47	15.8521	115.65	143.082	20.6708	85.8727	96.073
Y24D9B.1	20.4694	182.709	165.555	30.8369	129.017	159.81
clec-123	4.48904	720.528	292.599	59.4383	128.044	515.04
Y25C1A.8	486.98	991.569	645.275	323.629	651.092	1352.97
Y37E11AL.2	3.43703	358.685	147.164	19.8166	65.6	233.076
Y37E11AL.3	671.394	2256.58	1662.57	477.969	1647.02	2818.59
smgl-2	833.554	2023.3	982.541	586.099	922.612	1615.94
Y37E11B.10	6.00997	1106.97	901.854	55.8845	472.604	792.817
Y37F4.1	41.3585	73.0009	115.165	54.6742	104.794	39.1612
Y37F4.5	3.83219	123.947	78.2813	6.29894	41.0996	80.2261
Y38C1AA.7	7.4027	2464.96	2666.43	75.496	1230.82	2420.41
eri-5	266.522	859.893	973.854	131.4	751.469	861.321
zwl-1	651.926	2831.99	1795.76	440.463	1564.77	3093.62
ekl-7	206.399	921.346	758.274	118.575	404.302	698.849
tpxl-1	720.549	5024.71	1773.05	450.114	1524.33	4498.55
Y39G10AR.15	1.33828	212.962	128.471	12.9339	68.9025	145.107
Y39G10AR.16	1.33828	448.71	280.825	12.8798	138.968	350.07
cmtr-2	430.668	714.348	551.443	243.127	534.716	709.573
Y41D4B.4	585.597	1707.3	1214.77	421.213	1095.71	1311.92
Y42H9B.3	369.935	1798.69	709.67	131.378	719.388	1365.36
pid-5	185.821	1110.85	649.732	195.022	554.382	1242.7
Y45G5AM.7	554.751	1518.46	909.869	235.714	805.814	1556.75
coh-4	193.257	830.473	655.263	191.875	502.735	675.939
clec-73	7.19019	436.888	437.304	52.4474	254.131	567.312
Y46H3D.1	4.25194	55.1025	61.9675	4.99187	35.1963	73.5544
Y47G6A.3	30.6523	243.609	161.823	14.9215	117.812	229.183
Y47G6A.13	23.7536	168.943	141.576	18.3472	99.1694	112.403
Y47G6A.14	276.018	793.902	625.072	173.95	545.551	851.222
mis-12	231.869	631.759	294.253	187.481	250.04	962.989
Y47G6A.26	2.91366	376.079	428.386	30.3727	201.224	265.743
Y48G1A.2	156.006	1247.38	681.2	49.7678	432.289	1599.06
mbtr-1	199.608	888.303	335.455	125.492	272.306	1005.56
snpc-3.2	27.1362	68.5035	124.49	36.5748	86.1058	101.778
Y48G1C.5	5.82732	169.985	99.8769	10.5561	44.0287	126.818
Y48G8AL.7	239.781	366.042	301.522	110.106	319.222	351.093
znf-236	546.609	947.409	729.131	289.562	642.027	804.703
Y48G8AL.15	140.209	257.065	169.24	92.8693	163.75	250.741
Y48G9A.7	197.781	20.9963	285.069	7.045	207.59	24.5202
Y48G9A.11	92.0059	409.462	205.552	85.1437	159.982	350.211
cyh-1	446.42	1013.13	789.802	343.884	818.557	1097.2
Y49F6B.8	6.82489	176.488	128.942	10.5675	79.6447	175.54
Y49F6B.9	189.518	1048.71	390.809	148.842	359.904	1136.25
wrb-1	525.528	879.346	1567.29	254.312	1478.39	942.766
Y50D4A.5	161.403	355.761	247.224	127.975	219.911	253.851
Y50D4C.5	370.486	933.496	638.242	292.023	580.796	748.251
grif-1	316.024	3139.38	1279.69	83.438	1266.79	5167.91
Y51H7C.8	0	43.9294	61.4176	1.99902	25.711	31.5224
Y51H7C.9	5.17047	252.94	104.967	9.98375	49.9332	145.854
Y52E8A.2	130.489	1198.19	381.388	84.916	331.633	1447.41
syp-5	265.565	1163.08	610.766	210.937	436.849	819.669
Y54F10AM.11	42.558	568.239	310.572	13.8195	246.923	612.08
Y54G2A.12	167.666	552.065	249.604	69.9403	196.946	459.94
Y54G2A.13	1.49635	230.614	276.137	13.9277	110.933	205.893
Y54G2A.15	2.91366	193.85	98.8774	8.30934	51.9322	186.197
nprt-1	871.72	2109.61	1232.4	652.403	1284.29	2270.01
Y54G2A.19	52.272	188.773	93.1939	30.4382	69.924	175.828
fbxc-45	181.973	541.735	566.696	118.857	443.081	453.593
Y54G2A.36	85.29	382.807	293.454	101.62	262.639	441.008
Y55B1AR.2	1036.34	1711.63	1221.67	543.003	1216.78	1372.9
Y55B1AR.4	4.67169	165.517	128.925	23.7605	70.5781	106.631
Y55F3AM.11	138.006	175.372	371.666	246.9	309.877	220.045
Y55F3BR.2	170.399	281.518	203.12	159.962	164.912	330.19
lem-4	434.859	1224	850.438	215.735	668.061	1423
Y57G7A.5	5.77287	377.215	272.33	17.547	140.966	279.644
Y57G7A.6	4.75072	526.949	298.256	43.392	161.749	328.414
nsph-4.2	0.997565	668.765	336.323	14.1441	125.441	470.657
cylc-1	3.33341	1013.37	525.369	21.9238	195.83	604.471
Y59H11AM.4	21.546	77.1655	87.379	2.25816	39.4727	45.9615
Y60C6A.1	19.7634	6.64321	53.2978	5.25101	10.043	2.08721
Y65B4A.9	3.67413	287.855	112.585	14.6083	67.0889	218.135
deps-1	641.89	4431.23	2607.23	525.855	2222.94	5701.15
Y65B4BL.3	71.7983	414.275	171.348	54.3923	161.423	459.744
Y65B4BL.4	122.822	824.715	386.6	83.7712	273.053	868.887
psf-3	272.293	1572.72	864.661	145.026	759.93	1902.96
Y67D8B.5	3.33341	143.675	75.0463	7.045	33.196	69.7778
Y69A2AR.19	2.33585	502.388	349.755	33.7129	168.303	623.244
Y69A2AR.23	1.25925	92.5528	58.6847	4.51633	31.43	68.8168
Y69A2AR.32	87.4677	542.948	613.172	206.731	342.233	423.551
Y69F12A.1	7.60994	70.2065	111.131	17.0829	56.8164	60.7189
Y71F9AL.2	19.4718	239.535	257.893	23.0799	177.602	181.796
pph-7	116.446	571.187	788.497	75.6469	449.731	581.01
Y71F9AL.8	188.659	563.469	406.415	125.816	396.028	452.307
Y71G12A.4	16.0348	151.795	88.2781	19.9248	48.4466	137.799
chaf-2	631.367	2161.48	1086.08	418.531	1016.01	2761.19
Y71G12B.3	2.91366	178.721	202.64	13.9277	128.319	149.588
Y71G12B.22	0.918532	246.953	94.87	6.56945	60.4875	159.736
Y71G12B.27	1.41731	299.512	361.359	13.8309	216.798	183.926
cosa-1	108.91	665.133	197.257	82.897	193.689	642.335
ppfr-4	1107.77	2125.69	1478.15	578.695	1555.53	2130.32
Y73B3A.1	286.524	1406.82	594.008	178.893	419.506	1319.01
Y73B3A.4	130.56	386.77	286.466	105.339	294.766	414.627
Y73B6BL.23	198.146	1904.49	721.073	160.338	646.667	2149.42
puf-11	554.437	7502.09	2760.38	116.393	2006.68	8972.34
Y75B7B.1	21.704	77.0138	139.293	14.09	103.587	69.5758
xpc-1	1156.59	4028.11	1559.26	837.313	1417.66	2710.67
Y94H6A.3	362.593	922.026	523.614	187.894	475.715	1078.06
Y95B8A.4	6.9285	103.443	126.589	10.5134	71.5985	84.5107
zfr-1	1542.33	3428.24	2177.8	1099.4	2219.78	3342.06
him-19	202.614	534.98	312.47	136.748	244.092	423.423
Y97E10AR.4	333.964	1459.25	599.935	196.964	444.658	1529.24
Y104H12D.2	736.269	962.235	888.177	384.696	795.731	678.963
pigw-1	183.91	209.327	228.845	87.0573	167.518	207.491
Y110A2AR.1	303.345	2764.7	1776.2	221.903	1314.91	4668.19
tyms-1	766.463	2188.05	1110.18	288.295	1070.65	2471.41
Y110A7A.15	338.459	1260.74	491.79	304.618	397.655	1106.88
Y119C1B.1	1.99513	210.147	152.101	8.51437	85.5005	172.278
fbxa-75	10.0248	9.49494	205.643	3.94395	164.258	7.16752
orc-3	353.847	1569.22	744.239	259.765	670.985	1832.31
morc-1	832.729	2065.94	1001.78	668.7	1023.09	1947.97
ZC190.7	11.4966	48.4717	35.9582	5.83477	19.5271	45.6616
ZC190.8	55.349	49.3046	99.0257	8.56848	84.3386	49.23
ZC317.6	1.49635	92.528	113.611	7.98472	66.4848	123.28
ZC317.7	63.6105	402.576	157.54	53.689	114.232	296.372
ZC513.3	4.43459	44.8319	59.2131	18.444	36.4973	48.1038
ZC581.2	6.00997	161.549	120.853	12.0369	49.5598	109.882
ZC581.7	11.0224	200.222	170.191	23.8573	106.005	138.552
ZK84.5	0.498782	178.286	112.157	4.31129	53.6994	97.6705
ZK353.4	20.1532	100.439	117.142	18.0767	105.353	62.3532
ZK354.2	7.1656	526.589	364.668	35.4955	174.487	463.777
ZK354.3	7.90149	163.202	75.6751	6.67766	40.1696	137.933
ZK354.6	2.83463	154.577	175.858	8.03883	108.651	121.071
ZK354.7	0.997565	168.438	64.4733	7.25004	47.3299	129.499
ZK354.8	13.7534	541.919	157.134	27.7045	109.12	509.121
ZK355.2	507.333	749.301	743.527	321.137	753.565	812.82
tofu-7	209.286	943.321	381.886	225.534	291.79	811.436
msrp-2	8.0051	3153.83	2440.97	123.06	1406.98	2477.69
ZK484.7	0	188.027	169.869	25.2612	102.841	182.071
nspd-1	5.35312	3135.53	1119.57	96.1213	636.492	2540.21
ZK546.4	7.768	163.383	94.2197	10.3511	49.5146	137.291
ZK616.5	270.029	2063.06	709.6	141.848	637.786	2095.73
perm-3	765.557	2461.31	1230.51	975.388	1316.18	2296.12
ZK616.8	0.498782	108.514	78.2813	6.52672	41.7501	92.2108
ZK973.1	1212.7	5666.62	2768.09	841.155	2787.35	4725.07
ZK973.8	23.4076	180.653	195.629	34.1002	131.018	155.635
acs-6	27.2152	393.791	206.922	38.1638	149.663	358.199
cin-4	171.776	1291.92	307.389	84.204	226.282	730.843
ZK1248.5	1.99513	259.797	182.292	31.6257	99.0778	223.687
rnh-1.1	0.918532	223.635	282.069	30.9564	165.936	192.109
C53D6.10	2.59753	309.027	164.482	13.0848	113.722	201.554
F14D2.15	101.616	413.664	247.241	44.7646	250.411	447.061
Y75B8A.39	4.77531	0.586756	58.0081	6.82859	40.681	10.3259
F36A2.14	10.4691	262.771	279.494	44.7105	155.704	172.657
nfya-2	223.683	589.002	287.814	107.21	295.142	703.262
F32E10.9	146.753	360.207	298.82	95.7226	214.332	293.826
nspd-6	0	266.744	272.885	16.5105	138.597	210.931
nsph-4.1	0	337.269	196.808	4.73274	80.8518	267.867
T21C12.8	22.9879	47.3431	121.979	12.9766	98.752	91.7211
F37C12.18	3.59509	237.11	132.304	21.7074	106.981	209.37
snb-6	0	123.725	56.8293	7.56328	42.2627	72.6607
zipt-7.1	211.311	1367.11	496.606	177.626	454.051	1448.35
hat-1	961.629	3978.54	2546.21	620.467	2492.6	6133.08
osp-1	1.99513	125.543	47.8104	9.14086	26.8265	74.2154
C30G7.3	0.419749	708.226	771.903	35.3873	457.769	560.763
C47E8.11	4.85434	60.0799	101.558	7.41234	39.3324	46.5491
suds-3	298.112	1390.56	869.07	161.494	639.282	1623.53
T13F3.8	52.7813	99.9669	96.6992	13.7654	77.6433	103.247
C07A9.13	3.77774	23.8356	36.984	3.5225	18.9693	40.9975
F16C3.4	1.33828	59.6201	47.9587	9.83281	27.0584	52.0457
F32A7.8	39.6795	1.00941	289.818	0	151.614	11.3603
F56G4.7	0.419749	15.539	39.1406	7.52055	19.9445	24.2447
Y45F10C.6	4.09388	39.8097	75.4001	5.72656	51.6064	62.3777
Y57G11C.51	119.968	507.47	382.894	72.3295	204.475	346.129
Y87G2A.20	11.7583	53.4119	74.1689	3.72754	46.4927	40.012
B0035.18	68.154	594.992	201.143	87.9857	115.955	578.948
T23B7.2	0.918532	30.3271	41.2448	4.82957	23.4789	18.0565
K04C2.8	16.6372	127.233	56.2794	9.92965	37.4261	96.4525
cpsf-4	575.134	1816.09	1249.46	367.789	1235.66	2103.7
C01G12.13	2.41488	63.071	49.037	3.99805	19.9921	43.6601
Y71G12B.30	10.2865	212.014	145.662	18.6604	104.984	183.063
ifas-1	20.573	0	131.264	1.26434	68.9976	302.322
C27D6.11	2.83463	315.256	165.983	22.8208	94.799	263.76
Y18H1A.15	2.91366	96.6353	146.862	11.9941	62.7197	84.2047
adpr-1	693.368	1185.97	1059.83	352.811	1032.11	894.747
ZK783.6	0.997565	50.1251	72.6194	13.885	29.337	51.6662
F56D6.12	0	94.4648	55.0265	1.52348	32.3588	86.8366
F56D6.13	0	276.932	69.9344	6.88269	47.6082	209.933
C46G7.5	82.8312	189.385	190.343	39.8382	116.652	271.901
irld-1	4.27653	137.643	103.186	15.192	80.7602	127.491
K09H11.11	0.918532	3.77909	46.9329	1.83672	15.0639	6.73295
F54H12.7	5.59022	301.917	122.905	25.489	72.2501	194.362
B0205.13	39.546	61.1667	117.797	1109.79	84.1044	83.6477
B0205.14	7.03212	13.274	63.9496	27.7045	42.9132	18.2585
B0280.17	1.41731	758.57	611.94	40.627	354.834	570.201
T08G11.2	14.1731	141.611	133.757	13.0848	88.1513	113.848
arid-1	1525.39	3683.88	2558.53	632.962	1909.34	3555.85
pals-11	9.10628	5.55175	76.273	3.94395	31.8011	1.54246
F10G7.12	0.918532	57.7901	56.1527	13.3012	34.4054	41.8667
T02B11.9	0.918532	145.965	91.7139	6.67766	36.1703	88.0914
Y37E3.19	3.17534	97.0827	83.367	9.14086	38.3097	59.4519
F40F8.11	1212.68	2693.6	1864.16	898.064	1868.85	2729.25
K07A1.17	150.116	1069.86	387.966	174.015	372.173	1216.52
K08E4.7	25.9015	79.2091	84.969	28.2768	59.9762	64.22
H01G02.4	0.419749	16.2899	50.8924	15.1379	29.5701	18.9991
mrt-1	293.5	1161.12	465.401	250.106	450.84	1035.14
fbxc-43	74.5047	68.3069	115.244	29.0543	80.5712	113.297
ZC250.5	0.997565	118.83	76.7009	7.25004	53.0477	100.101
D1086.17	6.08901	736.671	167.432	33.6361	145.522	475.633
F13A7.14	166.827	977.664	534.017	125.566	438.384	1121.85
eol-1	47.314	57.8149	275.953	36.7058	221.305	70.8673
Y37H2A.14	179.799	119.243	308.755	638.333	311.178	173.275
F33H12.7	47.3632	31.5331	789.329	467.41	619.51	260.773
F08A8.8	12.2026	71.0069	109.128	34.7495	95.264	94.7815
F34D10.9	23.2004	195.856	109.276	15.9694	82.1064	155.353
Y6E2A.10	4.51362	124.956	136.691	7.25004	70.2963	107.611
Y53G8AL.4	11.7828	19.4822	71.9427	6.0939	56.5357	19.7826
C14A6.13	1.33828	207.402	151.271	13.4521	84.0591	144.52
Y62F5A.12	291.682	1178.45	675.72	133.26	618.359	1159.85
T27C10.8	2.83463	164.93	111.179	11.4531	62.4391	140.584
C04F12.12	0.997565	174.671	235.114	3.4684	134.458	169.462
szy-4	346.913	2894.16	744.66	104.841	682.888	3872.31
D2005.7	243.968	1049.59	446.643	126.95	407.603	1213.7
D1081.12	0.498782	238.706	88.5006	11.1399	48.8177	157.153
nspe-8	34.6671	0	84.2352	0	47.0041	4.68246
egc-1	206.294	594.67	425.837	84.0303	429.688	640.579
K11H3.8	116.891	619.767	301.02	78.2724	207.588	487.802
F59B2.15	4.33098	65.1022	36.862	6.72039	18.8766	50.1788
K10D2.8	26.2177	140.483	165.799	93.3762	107.119	125.722
C48D1.9	9.6841	39.0464	46.23	7.61738	27.8029	28.7803
ZK1098.12	2.67656	58.4713	58.2352	6.0398	31.7083	50.1604
B0025.5	3.59509	329.384	131.405	17.5584	106.237	259.708
F26B1.8	2.41488	1501.32	250.276	39.1576	168.257	1100.08
R02D5.10	2.83463	50.3264	44.8288	3.83574	22.2242	27.9846
ZK616.61	0	135.202	109.678	9.35727	75.599	182.12
T27D12.6	109.196	44.4341	388.533	12.6206	64.7652	24.7344
Y66A7A.9	0.498782	117.082	75.9501	3.94395	38.8222	67.1458
dsb-2	222.25	884.424	589.537	110.838	455.122	917.193
Y53C12A.11	47.9709	311.559	104.291	41.1025	58.907	230.628
ZK856.18	1.33828	132.855	106.242	11.3022	79.7815	87.4487
M02G9.4	2.41488	62.3325	43.2747	3.10105	25.9893	52.1375
C16C8.20	22.173	72.2702	45.3047	19.8593	31.0102	39.4367
Y59E9AL.36	680.182	1360.81	879.338	362.858	848.216	1147.81
F14E5.8	3.41244	38.2956	40.0444	0.788789	20.0848	28.3824
F57G4.11	11.2296	1.51411	156.183	2.36637	119.717	5.64343
Y50D4A.6	18.0545	57.4495	95.5204	16.5959	68.4839	49.7993
ZC581.10	38.6029	96.4263	114.916	11.194	79.6887	71.4059
C09D4.9	2.17778	65.2539	100.357	15.2461	51.189	75.0968
Y39F10C.3	0.498782	60.8184	49.4387	2.42047	32.8713	57.0036
C44C11.6	0	42.2511	56.681	1.52348	35.1951	38.6899
Y38H8A.12	20.2621	1.67822	40.8694	1.89082	22.2242	4.609
Y37H2A.18	22.1238	61.015	49.0633	23.5982	34.8693	59.6723
F36D3.16	4.51362	197.099	78.255	6.14801	41.2387	134.255
ZK418.13	26.8201	112.49	181.721	17.0287	97.8672	136.293
T06A10.107	2.41488	124.817	98.3012	3.63071	77.1783	73.6217
F56D6.22	0	104.76	59.763	5.30512	36.7292	57.8727
ZK616.65	0.498782	136.326	109.953	30.2759	72.7163	128.416
F08B4.8	0	1856.72	781.061	37.9046	624.867	1988.3
BE0003N10.6	27.5559	50.9008	184.576	13.8736	108.979	31.5592
B0511.19	172.984	1039.99	472.067	78.6825	411.09	1137.13
F59H6.15	0	79.1023	52.4466	3.04695	18.9229	58.5093
C17G10.13	330.721	1236.3	537.466	174.371	466.141	1143.4
D2089.8	97.2063	215.962	211.065	38.3374	198.432	262.554
F10C1.23	0	185.188	155.008	12.5124	90.2895	150.481
Y60C6A.3	3311.95	33.216	4266.88	18.444	4558.77	141.074

## Sheet: Fig 5
	5A Dauer Bubble Plot						5B Post-dauer Bubble Plot						5C CLIP vs. RNA-Seq heatmap
	Top 100 aak						Top 25 FC						Gene	CLIP-Seq (normalized raw read count)		RNA-Seq Dauer (log10 fold change)
		Term	Enrichment Fold Change	P value	Observed			Term	Enrichment Fold Change	P value	Observed			aak(0)		aak(0) vs. daf-2	aak(0); hzl-1 vs. aak(0)
	ABC-type transporter activity	1	12	2.2e-05	4		Purine nucleoside triphosphate metabolic process	1	14	6.8e-05	3		argk-1	67221.7		-5.83912	4.14564
	Extracellular region	2	3.5	2.5e-05	13		Protein-folding chaperone binding	2	15	0.00033	2		hmit-1.1	18695.1		-3.66559	3.36094
	Cellular oxidant detoxification	3	9.7	0.00026	3		ATP-dependent activity acting on RNA	3	11	0.00079	2		atp-6	2141.88		-1.97962	0.301964
	Detoxification	4	8.2	0.00051	3		ATP synthesis coupled electron transport	4	10	0.001	2		vit-2	1035.65		-9.25471	1.95403
	Purine nucleoside triphosphate metabolic process	5	7.6	0.00067	3		Unfolded protein binding	5	10	0.001	2		D1086.9	2748.78		-3.83577	0.155362
	Cellular response to toxic substance	6	7.6	0.00067	3		Cell death	6	5.1	0.0012	4		icd-2	967.708		0.505411	-0.351189
	ATP hydrolysis activity	7	3.9	0.001	6		Electron transport chain	7	8.8	0.0016	2		oac-39	2308.04		-1.87542	0.273422
							Respirasome	8	8.2	0.0019	2		myo-2	1558.83		-1.08612	-0.844746
													ubc-1	801.742		-0.406853	-0.0570251
													cpna-1	996.155		-1.17368	0.927181
													5E Endogenous CLIP Bubble Plot
	5D CLIP-Seq target PD fertility
													Top 25 Endogenous
	L4440	argk-1	hmit-1.1	arf-1.2	pab-1	nola-3	sca-1	ubq-2	ndfl-4					Term	Enrichment Fold Change	P value	Observed
	64	16	24	48	56	56	60	64	68				Electron transport chain	1	26	4.3e-08	5
	54	20	32	56	64	68	68	56	60				Cellular respiration	2	18	4.3e-07	5
	68	24	20	52	64	64	64	60	68				Protein folding chaperone	3	18	0.0002	2
													Transporter complex	4	6.1	0.0002	5
													NADH dehydrogenase complex	5	15	0.00036	2
													Cytosolic large ribosomal subunit	6	13	0.0005	2
													Purine nucleoside triphosphate metabolic process	7	9.8	0.0012	2

## Sheet: Fig 6
6A argk-1 PD fertility						6B argk-1 brood size							6C argk-1 germ cell count
	daf-2; argk-1	argk-1	hzl-1	hzl-1; argk-1			daf-2; argk-1	argk-1	hzl-1	hzl-1; argk-1				daf-2; argk-1	argk-1	hzl-1	hzl-1; argk-1
1	100	0	56	16		1	219	0	122	43			1	34	141	117	121
2	100	0	64	24		2	176	0	96	21			2	28	137	101	110
3	100	4	64	28		3	195	0	102	15			3	35	137	115	118
						4	200	0	131	62			4	44	151	91	126
						5	248	0	88	12			5	42	158	105	146
						6	182	0	91	78			6	32	141	97	98
						7	219	0	96	0			7	46	135	98	118
						8	218	0	112	0			8	29	152	96	132
						9	181	0	109	0			9	41	114	106	120
						10	228	0	81	0			10	47	109	103	94
						11	273	0	66	0			11	35	143	98	157
						12	214	0	78	0			12	29	112	102	129
						13	232	0	133	0			13	35	157	119	153
						14	243	0	98	0			14	41	144	90	129
						15	223	0	121	0			15	42	120	85	115
						16	182	0	0	0			16	32	132	83	117
						17	254	0	0	0			17	33	136	108	148
						18	276	0	0	0			18	31	144	88	127
						19	225	0	0	0			19	47	153	114	141
						20	261	0	0	0			20	29	167	115	109
						21	248	0	0	0			21	38	158	89	121
						22	170	0	0	0			22	36	146	100	151
						23	180	0	0	0			23	48	98	94	132
						24	191	0	0	0			24	34	121	108	154
						25	189	0	0	0			25	41	116	87	91

## Sheet: Fig 7
7B germline degron PD fertility								7C germline degron brood size							7E germline degron germ cell c ount
	daf-2			aak(0)					Control d2	Control d2 aux	aak	aak aux				Control d2	Control d2 aux	aak	aak aux
	Control	100 μM IAA	1 mM IAA	Control	100 μM IAA	1 mM IAA		1	248	226	0	91			1	47	35	166	70
1	100	100	100	0	64	44		2	189	244	0	108			2	29	38	156	142
2	100	100	100	0	52	52		3	199	193	0	31			3	44	45	159	100
3	100	100	100	0	68	36		4	232	190	0	68			4	45	41	142	90
								5	192	196	0	83			5	45	43	121	91
								6	245	262	0	47			6	43	39	168	82
								7	190	188	0	76			7	36	30	146	84
								8	243	194	0	81			8	35	36	145	102
								9	238	165	0	60			9	46	39	151	81
								10	208	204	0	92			10	31	44	146	104
								11	232	252	0	47			11	48	48	140	133
								12	238	193	0	0			12	28	29	147	87
								13	197	222	0	0			13	36	48	151	106
								14	194	204	0	0			14	38	46	150	72
								15	204	202	0	0			15	37	41	167	93
								16	214	180	0	0			16	41	41	115	94
								17	223	274	0	0			17	42	32	108	78
								18	242	203	0	0			18	46	28	155	108
								19	191	234	0	0			19	42	30	148	78
								20	185	208	0	0			20	32	31	172	98
								21	198	194	0	0			21	36	31	153	151
								22	206	260	0	0			22	30	37	163	88
								23	242	198	0	0			23	32	33	130	71
								24	202	228	0	0			24	43	41	146	103
								25	206	213	0	0			25	43	48	142	81

## Sheet: Fig S1
S1A Screen PD fertility
	daf-2
RNAi	L4440	crn-4	B0035.3	rbm-26	prg-2	sid-1	mg-4	C05C10.2	C06H2.2	C08A9.3	wdr-20	lin-41	mut-14	ppw-1	eri-7	drh-3	ego-1	lin-9	drsh-1	F31C3.3	srpa-22	parp-2	drh-1	C44H9.4	nhl-2
1	100	100	100	0	100	100	100	100	100	100	92	0	100	0	100	100	100	100	100	100	100	100	100	100	100
2	100	100	100	0	100	100	100	100	100	100	88	0	100	0	100	100	100	100	100	100	100	100	100	100	100
3	100	100	100	0	100	100	100	100	100	100	100	0	100	0	100	100	100	100	100	100	100	100	100	100	100
	aak(0)
1	4	0	0	0	0	12	0	0	0	0	0	0	0	12	0	0	0	12	0	0	0	64	0	0	84
2	0	0	0	0	0	8	0	0	0	0	0	0	0	4	0	0	0	4	0	0	0	52	0	0	68
3	0	0	0	0	0	4	0	0	0	0	0	0	0	0	0	0	0	0	0	0	0	56	0	0	72
S1C parp-2 PD fertility									S1D male frequency
RNAi	L4440	parp-2	L4440	parp-2	L4440	parp-2			daf-2	daf-2; C44H9.4(0)	daf-2; aak(0)	daf-2; aak(0); C44H9.4(0)
	daf-2		aak(0)		C44H9.4(0); aak(0)			1	0.784034	0.917431	0.532319	0.424088		% males
1	100	100	0	52	64	56		2	0.162602	0.357143	0.238854	0.570033
2	100	100	0	56	68	68		3	0.522648	0.28169	0.671141	0.707965
3	100	100	0	48	64	72
								1	11	13	7	5		# males
								2	2	4	3	7
								3	6	3	9	8
								1	1403	1417	1315	1179		total brood size (5 animals)
								2	1230	1120	1256	1228
								3	1148	1065	1341	1130

## Sheet: Fig S2
S2A phosphomimetic PD fertility								S2B non-phosphorylable PD fertility								S2F Western blot protein abundance
																	[HZL-1]
	daf-2; aak(0)	daf-2; aak(0); hzl-1	hzl-1 S588D	hzl-1 WT	hzl-1 S636D	hzl-1 S588D + S636D			daf-2	daf-2; hzl-1	hzl-1 S588A	hzl-1 WT	hzl-1 S636A	hzl-1 S588A + S636A			WT	S588D	S636D	S588D + S636D
1	0	64	56	12	16	64		1	100	100	100	100	100	100		1	1	0.885412	0.925521	0.980031
2	0	56	52	8	8	56		2	100	100	100	100	100	100		2	1	1.23162	1.08994	0.805375
3	0	68	64	12	8	64		3	100	100	100	100	100	100		3	1	1.30012	1.0551	1.10046
																	Normalized to WT values for each replicate

## Sheet: Fig S3
S3A IDR hzl-1 qPCR
		Ct values
		hzl-1	tba-2
1	daf-2; aak(0); hzl-1	27.232	16.49
2	daf-2; aak(0); hzl-1	27.2344	17.233
3	daf-2; aak(0); hzl-1	27.2915	18.23
	[daf-2; aak(0); Ex(nhx-2p::hzl-1)]
1	Control	24.4265	17.7903
2	Control	24.3958	17.6168
3	Control	24.2347	18.3532
1	IDR1	24.5778	18.5402
2	IDR1	24.5105	18.1992
3	IDR1	24.3484	18.095
1	IDR2	24.1888	18.1122
2	IDR2	24.1432	18.0328
3	IDR2	24.1725	17.8166
1	IDR3	24.3621	18.0987
2	IDR3	24.4386	18.1941
3	IDR3	24.6093	18.1359
1	IDR1+2+3	25.069	18.4886
2	IDR1+2+3	25.1831	19.0383
3	IDR1+2+3	24.6874	18.5528
S3B IDR PD fertility transgenic
	daf-2;aak(0)	daf-2; aak(0); hzl-1	hzl-1p::hzl-1	Control	ΔIDR1	ΔIDR2	ΔIDR3	ΔIDR1+2	ΔIDR2+3	ΔIDR1+3	ΔIDR1+2+3
1	0	72	8	24	52	20	56	60	52	60	60
2	2	64	6	16	46	18	50	64	46	64	58
3	0	66	12	26	56	26	54	54	58	72	48

[truncated: 4 more sheets: Fig S4, Fig S5, Fig S6, Fig S7]
