# Supplementary material for: AMPK modulates a DEAH box RNA-helicase to attenuate TOR signaling and establish developmental quiescence in Caenorhabditis elegans
Source: PLoS Biol. 2025 Dec 1;23(12):e3003144. doi: 10.1371/journal.pbio.3003144 (PMC12685192; doi:10.1371/journal.pbio.3003144)
Supplement: S2 Data — Excel file containing summary of proteomic analysis, using GPS 6.0 to identify consensus AMPK target sites on select proteins. List of proteins derived from Wormbase “conserved_miRNA_and_siRNA_cluster”. (XLSX) [file pbio.3003144.s009.xlsx]

## Sheet: Sheet1
				crn-4	B0035.3	rbm-26	prg-2	sid-1	mg-4	C05C10.2	C06H2.2	C08A9.3	wdr-20	lin-41	mut-14	ppw-1	eri-7	drh-3	ego-1	lin-9	drsh-1	F31C3.3	srpa-22	parp-2	drh-1	C44H9.4	nhl-2
			crn-4
			B0035.3
			rbm-26
			prg-2
			sid-1
			mog-4
			C05C10.2
			C06H2.2								Your Input	WormBase Gene ID			crn-4
			C08A9.3							1	crn-4	WBGene00000797	x		B0035.3
			wdr-20							2	B0035.3	WBGene00007106	x		rbm-26
			lin-41							3	rbm-26	WBGene00015143			prg-2
			mut-14							4	prg-2	WBGene00004179	x		sid-1
			ppw-1							5	sid-1	WBGene00004795	x		mog-4
			eri-7							6	mog-4	WBGene00003392	x		C05C10.2
			drh-3							7	C05C10.2	WBGene00007329			C06H2.2
			ego-1							8	C06H2.2	WBGene00007386	x		C08A9.3
			lin-9							9	C08A9.3	WBGene00015583	x		wdr-20
			drsh-1							10	wdr-20	WBGene00007428	x		lin-41
			F31C3.3							11	lin-41	WBGene00003026	x		mut-14
			srpa-72							12	mut-14	WBGene00003507	x		ppw-1
			parp-2							13	ppw-1	WBGene00004093	x		eri-7
			drh-1							14	eri-7	WBGene00016566			drh-3
			C44H9.4							15	drh-3	WBGene00008400			ego-1
			nhl-2							16	ego-1	WBGene00001214			lin-9
										17	lin-9	WBGene00002998			drsh-1
										18	drsh-1	WBGene00009163	x		F31C3.3
										19	F31C3.3	WBGene00009285			srpa-72
										20	srpa-72	WBGene00017245			parp-2
										21	parp-2	WBGene00004050			drh-1
										22	drh-1	WBGene00001090			C44H9.4
										23	C44H9.4	WBGene00008099	x		nhl-2
										24	nhl-2	WBGene00003598

## Sheet: Sheet2
ID	Position	Code	Kinase	PSP	Score	Cutoff
C08A9.3	179	S	CAMK/CAMKL/AMPK	KVDIRVTSPSEICGK	0.0288	0.005		GPS 6.0 Predictions for AMPK consensus sites on selected RNA-related proteins
C08A9.3	139	S	CAMK/CAMKL/AMPK	LFNLRVKSVNNFIIG	0.0127	0.005		Data provided for 24 proteins that had predicted phospho-sites
mog-4	35	S	CAMK/CAMKL/AMPK	ALAKKAKSAPDLVEK	0.2456	0.005
mog-4	117	S	CAMK/CAMKL/AMPK	NVRKRKESSSEDDEA	0.0687	0.005
C06H2.2	7	S	CAMK/CAMKL/AMPK	*MLNRNWSSFLFKQV	0.071	0.005
wdr-20	729	T	CAMK/CAMKL/AMPK	PPSRSSSTYSNIT**	0.0315	0.005
wdr-20	647	S	CAMK/CAMKL/AMPK	PLMCKKVSHDRLTVL	0.0301	0.005
wdr-20	726	S	CAMK/CAMKL/AMPK	NGVPPSRSSSTYSNI	0.0171	0.005
B0035.3	201	S	CAMK/CAMKL/AMPK	YAASKDQSIA*****	0.063	0.005
crn-4	51	S	CAMK/CAMKL/AMPK	DKIREDISFNKYVKP	0.03	0.005
rbm-26	119	S	CAMK/CAMKL/AMPK	PGVQKSSSSPSASKA	0.1659	0.005
rbm-26	136	S	CAMK/CAMKL/AMPK	RPLRKRISPPPSENR	0.0827	0.005
C05C10.2	1365	S	CAMK/CAMKL/AMPK	HKHVKRQSNNDYGSQ	0.0261	0.005
C05C10.2	1376	T	CAMK/CAMKL/AMPK	YGSQRSVTNSLNPEF	0.0168	0.005
lin-41	187	S	CAMK/CAMKL/AMPK	GALMSDCSTPTMNNH	0.0986	0.005
lin-41	985	S	CAMK/CAMKL/AMPK	YFFKNLDSPRGLCYL	0.043	0.005
lin-41	1016	S	CAMK/CAMKL/AMPK	VLSPRNMSEMKVYGS	0.0119	0.005
lin-41	208	S	CAMK/CAMKL/AMPK	LHQPRAFSFSLSGMP	0.0116	0.005
sid-1	349	S	CAMK/CAMKL/AMPK	NSRKLAPSQSNLISF	0.0142	0.005
ppw-1	231	T	CAMK/CAMKL/AMPK	QPHIRKTTTDTIVRN	0.047	0.005
ppw-1	232	T	CAMK/CAMKL/AMPK	PHIRKTTTDTIVRNV	0.023	0.005
parp-2	292	S	CAMK/CAMKL/AMPK	KDLKKTASSKDIYQR	0.1304	0.005
parp-2	235	S	CAMK/CAMKL/AMPK	AVKSDGPSLHDINKY	0.0079	0.005
F31C3.3	1415	S	CAMK/CAMKL/AMPK	HMLRRILSNDAVKRL	0.9733	0.005
F31C3.3	2097	S	CAMK/CAMKL/AMPK	KLLRNRISNFSIDPI	0.0182	0.005
F31C3.3	179	S	CAMK/CAMKL/AMPK	LLRRGRNSGSLLAEL	0.013	0.005
lin-9	82	S	CAMK/CAMKL/AMPK	NSLTRNSSLTMLAKA	0.9981	0.005
lin-9	24	S	CAMK/CAMKL/AMPK	SDPDRTSSPYSLRET	0.1256	0.005
lin-9	405	S	CAMK/CAMKL/AMPK	VAAVRDSSHPHLVRD	0.01	0.005
nhl-2	44	S	CAMK/CAMKL/AMPK	QDPLRSTSSSPLFGT	0.0224	0.005
nhl-2	126	T	CAMK/CAMKL/AMPK	PKVKERPTPPGVIRC	0.0118	0.005
drh-3	577	S	CAMK/CAMKL/AMPK	STITRQSSIDELNEH	0.9824	0.005
drh-3	120	S	CAMK/CAMKL/AMPK	KVQRRRFSECFLNTV	0.3668	0.005
drh-3	876	S	CAMK/CAMKL/AMPK	ARAKNSRSVLLSVKS	0.2988	0.005
drsh-1	1080	S	CAMK/CAMKL/AMPK	RRLEQDTSD******	0.0131	0.005
drsh-1	2	S	CAMK/CAMKL/AMPK	******MSDEKISMT	0.058	0.005
srpa-72	5	S	CAMK/CAMKL/AMPK	***MADASAGGLYQC	0.062	0.005
srpa-72	474	S	CAMK/CAMKL/AMPK	CRLVGAYSKTDPKKA	0.062	0.005
eri-7	389	S	CAMK/CAMKL/AMPK	NKTKQGFSYANLAEA	0.0585	0.005
eri-7	297	S	CAMK/CAMKL/AMPK	LEKKNNFSWIMLENQ	0.051	0.005
mut-14	526	S	CAMK/CAMKL/AMPK	RRNNNIDSWA*****	0.028	0.005
C44H9.4	588	S	CAMK/CAMKL/AMPK	KKYMRSESFNKQQLL	0.5931	0.005
C44H9.4	147	S	CAMK/CAMKL/AMPK	RQVFRDISTYSYERG	0.059	0.005
drh-3	4	T	CAMK/CAMKL/AMPK	****MQPTAIRLEDY	0.02	0.005
ego-1	17	S	CAMK/CAMKL/AMPK	IKLEIPCSLPERQMG	0.015	0.005
prg-2	25	S	CAMK/CAMKL/AMPK	LLKSPRNSVSKIKLH	0.056	0.005
prg-2	54	S	CAMK/CAMKL/AMPK	PDSSRSVSFTEAITW	0.046	0.005
