# Supplementary material for: AMPK modulates a DEAH box RNA-helicase to attenuate TOR signaling and establish developmental quiescence in Caenorhabditis elegans
Source: PLoS Biol. 2025 Dec 1;23(12):e3003144. doi: 10.1371/journal.pbio.3003144 (PMC12685192; doi:10.1371/journal.pbio.3003144)
Supplement: S2 Table — (XLSX) [file pbio.3003144.s012.xlsx]

## Sheet: Sheet1
							MR3140	daf-2(e1370) aak-1(tm1944) III; hzl-1(rr203[HA::mKate::hzl-1]) (rr219[HZL-1 S588D]) V; aak-2(ok524)X
							MR3141	daf-2(e1370) III; hzl-1(rr220[HA::mKate::hzl-1]) (rr220[HZL-1S588A]) V
							MR3157	daf-2(e1370) III; hzl-1(rr203[HA::mKate::hzl-1]) (rr221[HZL-1 S636A]) V
							MR3158	daf-2(e1370) aak-1(tm1944) III; hzl-1(rr203[HA::mKate::hzl-1]) (rr222[HZL-1 S36D]) V; aak-2(ok524)X
							MR3159	daf-2(e1370) aak-1(tm1944) III; hzl-1(rr203[HA::mKate::hzl-1]) (rr223[HZL-1 IDR1 del]) V; aak-2(ok524)X
							MR3160	daf-2(e1370) aak-1(tm1944) III; hzl-1(rr203[HA::mKate::hzl-1]) (rr224[HZL-1 IDR3 del]) V; aak-2(ok524)X
		C44-IDR2-5-Cas12	/AltR1/rUrArArUrUrUrCrUrArCrUrCrUrUrGrUrArGrArUrArArArArCrUrUrCrUrArUrUrGrArArArCrArGrUrC/AltR2/	C44-IDR2-repairOND	GGAAGAAATTTCCAAATGACAAACATCCACGTCGTTCTTGGAAATAATAGGAAATCACTT		MR3161	daf-2(e1370) aak-1(tm1944) III; hzl-1(rr203[HA::mKate::hzl-1]) (rr225[HZL-1 IDR2 del]) V; aak-2(ok524)X
		C44-IDR2-3-Cas12	/AltR1/rUrArArUrUrUrCrUrArCrUrCrUrUrGrUrArGrArUrArArArUrGrArCrArArArCrArUrCrCrArCrCrGrCrA/AltR2/				MR3162	daf-2(e1370) aak-1(tm1944) III; hzl-1(rr203[HA::mKate::hzl-1]) (rr227[HZL-1-Heli del ]) V; aak-2(ok524)X
							MR3163	daf-2(e1370) aak-1(tm1944) III; hzl-1(rr203[HA::mKate::hzl-1]) (rr226 [HZL-1 IDR 1+3 del]) V; aak-2(ok524)X
							MR3100	daf-2 (e1270) III; argk-1p::argk-1::mCherry v
							MR3167	daf-2(e1370) aak-1(tm1944)III; C44H9.4(ok1688) argk-1p::argk-1::mCherry V; aak-2(ok524)X
							MR3166	daf-2(e1370) aak-1(tm1944)III; argk-1p::argk-1::mCherry V; aak-2(ok524)X

## Sheet: Sheet2
CRISPR mutation	Strain name	Oligo type	Oligo name	Oligo sequence
		crRNA	C44-IDR1-Cas12-crRNA	/AltR1/rUrArArUrUrUrCrUrArCrUrCrUrUrGrUrArGrArUrCrArCrUrUrCrArGrArUrUrCrGrArUrUrUrCrUrGrU/AltR2/
IDR1 deletion	MR3159	Repair template	C44-IDR1-del-repairOND	CAGCAAGTTTTATGTTCAGCCTCCAGAAACAAAGGAATTGAAAAGTTATAAGCATTCTGA
		Genotyping primers	C44-IDR1-del-chk-2-F	CCTCCAGAAACAAAGGAATT
		Genotyping primers	C44-IDR1-del-chk-3-F	TCCAGAAACAAAGGAATTGA
		crRNA	C44-IDR3-crRNA-5-2	/AltR1/rUrGrArArCrArArArArArCrArArCrCrArCrArArArGrUrUrUrUrArGrArGrCrUrArUrGrCrU/AltR2/
IDR3 deletion	MR3160	Repair template	C44-IDR3-repairOND	TAATTTTCAGATTAAATGTACAGCAAAAAAATCGTGAAACAGAAATTAACGAGCAGAATG
		Genotyping primers	C44-IDR3-5	ACATTTGGTGGCAGTGAACA
		Genotyping primers	C44-IDR3-3	AGGTGCCACATACTCTGACA
		Genotyping primers	C44-IDR3-del-chk-R	TAATTTCTGTTTCACGATTTTTTT
		crRNA	C44-S588-Cas12-crRNA	/AltR1/rUrArArUrUrUrCrUrArCrUrCrUrUrGrUrArGrArUrArGrUrUrArCrCrArArCrArArCrUrGrUrUrGrUrUrU/AltR2/
S588D	MR3140	Repair template	C44-S588D-repairOND	GAGCTTCAAAAAAAGTATATGCGTAGCGAGGATTTTAACAAACAACAGTTGTTGGTAACT
S588A	MR3141	Repair template	C44-S588A-repairOND	GAGCTTCAAAAAAAGTATATGCGTAGCGAGGCTTTTAACAAACAACAGTTGTTGGTAACT
		Genotyping primers	C44-S588-5	TCAAACTGGCACTTGGATTGT
		Genotyping primers	C44-S588-3	TGGGAAGGCTTATGTTCTCGT
		Genotyping primers	C44-S588D-chk-R	GTTAAAATCCTCGCTACGCATATAC
		Genotyping primers	C44-S588A-chk-R	GTTAAAAGCCTCGCTACGCATATAC
		Genotyping primers	C44-S588-WT-chk-R	TTGTTGAACGATTCAGAACGC
		crRNA	C44-IDR2-5-Cas12	/AltR1/rUrArArUrUrUrCrUrArCrUrCrUrUrGrUrArGrArUrArArArArCrUrUrCrUrArUrUrGrArArArCrArGrUrC/AltR2/
		crRNA	C44-IDR2-3-Cas12	/AltR1/rUrArArUrUrUrCrUrArCrUrCrUrUrGrUrArGrArUrArArArUrGrArCrArArArCrArUrCrCrArCrCrGrCrA/AltR2/
IDR2 deletion	MR3161	Repair template	C44-IDR2-repairOND	GGAAGAAATTTCCAAATGACAAACATCCACGTCGTTCTTGGAAATAATAGGAAATCACTT
		Genotyping primers	C44-IDR2-5	ACAGCTTTCATCCCGGAGAA
		Genotyping primers	C44-IDR2-3	ACAATCCAAGTGCCAGTTTGA
		crRNA	C44-S636-crRNA-Cas9	/AltR1/rArGrUrUrCrArGrUrCrUrUrUrGrArArGrArArUrCrGrUrUrUrUrArGrArGrCrUrArUrGrCrU/AltR2/
S636A	MR3157	Repair template	C44-S636A-repairOND	GAGTCCAATTGGAATTCTCTTCCGGACGCAAGCAAGACTGAACTTGACATGCCCATTCTG
S636D	MR3158	Repair template	C44-S636D-repairOND	GAGTCCAATTGGAATTCTCTTCCGGACGACAGCAAGACTGAACTTGACATGCCCATTCTG
		Genotyping primers	C44-S636D-chk-R	AGTTCAGTCTTGCTGTCGTC
		Genotyping primers	C44-S636A-chk-R	AGTTCAGTCTTGCTTGCGTC
		Genotyping primers	C44-S636-WT-chk-R	AGTTCAGTCTTTGAAGAATCCGG
		crRNA	C44-Helicase-del-3-crRNA-Cas9	/AltR1/rArArArUrCrArUrCrArUrCrArCrArGrUrArArGrCrGrUrUrUrUrArGrArGrCrUrArUrGrCrU/AltR2/
		crRNA	C44-Helicase-del-5-crRNA-Cas9	/AltR1/rUrGrArUrArUrUrArUrCrGrUrUrUrCrArArCrUrGrGrUrUrUrUrArGrArGrCrUrArUrGrCrU/AltR2/
Helicase deletion	MR3162	Repair template	C44-Helicase-del-repairOND	GCTCTTTATGCACCTGATATTATCGTTTCATACTGTGATGATGATTTGCAAGGTCTTCTC
		Genotyping primers	C44-Helicase-del-5	TGAAACTACACAAATGCGACCA
		Genotyping primers	C44-Helicase-del-3	TATCAGGGCGCATTCTCATG
		Genotyping primers	C44-Helicase-del-chk-R	AATCATCATCACAGTATGAAACGATAAT
		Genotyping primers	C44-Helicase-del-WT-F	TCCTAATGCAAGTTTTGGCCT
